# Supplementary material for: BDdb: a comprehensive platform for exploration and utilization of birth defect multi-omics data
Source: BMC Med Genomics. 2021 Nov 4;14:260. doi: 10.1186/s12920-021-01110-x (PMC8570004; doi:10.1186/s12920-021-01110-x)
Supplement: Supplementary file 1 — Additional file 1: Table S1. The basic information of collected datasets. [file 12920_2021_1110_MOESM1_ESM.xlsx]

## Sheet: Table 1
Table S1: The basic information of collected datasets.
iBAD_ID	Karyotype	Diseases	Accession	GEO Title	PMID	Article Title	Author	Tissue	Cell Line	re-Tissue	re-Cell Line	Organism	Type	Platform	GEO Link	Pub Link	FTP download	SRA Run Selector	SRP
BDdb_0000001	monosomy_1		GSE114559	Human blastocysts of normal and abnormal karyotypes display distinct transcriptome profiles: an analysis of every mono and trisomy	30297919	Human blastocysts of normal and abnormal karyotypes display distinct transcriptome profiles	Licciardi F, Lhakhang T, Kramer YG, Zhang Y et al.	blastocysts	None	Embryo	Blastocysts	Homo sapiens	RNA-Seq	GPL16791	https://www.ncbi.nlm.nih.gov/geo/query/acc.cgi?acc=GSE114559	https://www.ncbi.nlm.nih.gov/pubmed/30297919	ftp://ftp.ncbi.nlm.nih.gov/geo/series/GSE114nnn/GSE114559/	https://www.ncbi.nlm.nih.gov/Traces/study/?acc=PRJNA471739	SRP147923
BDdb_0000002	monosomy_2		GSE114559	Human blastocysts of normal and abnormal karyotypes display distinct transcriptome profiles: an analysis of every mono and trisomy	30297919	Human blastocysts of normal and abnormal karyotypes display distinct transcriptome profiles	Licciardi F, Lhakhang T, Kramer YG, Zhang Y et al.	blastocysts	None	Embryo	Blastocysts	Homo sapiens	RNA-Seq	GPL16791	https://www.ncbi.nlm.nih.gov/geo/query/acc.cgi?acc=GSE114559	https://www.ncbi.nlm.nih.gov/pubmed/30297919	ftp://ftp.ncbi.nlm.nih.gov/geo/series/GSE114nnn/GSE114559/	https://www.ncbi.nlm.nih.gov/Traces/study/?acc=PRJNA471739	SRP147923
BDdb_0000003	monosomy_3		GSE114559	Human blastocysts of normal and abnormal karyotypes display distinct transcriptome profiles: an analysis of every mono and trisomy	30297919	Human blastocysts of normal and abnormal karyotypes display distinct transcriptome profiles	Licciardi F, Lhakhang T, Kramer YG, Zhang Y et al.	blastocysts	None	Embryo	Blastocysts	Homo sapiens	RNA-Seq	GPL16791	https://www.ncbi.nlm.nih.gov/geo/query/acc.cgi?acc=GSE114559	https://www.ncbi.nlm.nih.gov/pubmed/30297919	ftp://ftp.ncbi.nlm.nih.gov/geo/series/GSE114nnn/GSE114559/	https://www.ncbi.nlm.nih.gov/Traces/study/?acc=PRJNA471739	SRP147923
BDdb_0000004	monosomy_4		GSE114559	Human blastocysts of normal and abnormal karyotypes display distinct transcriptome profiles: an analysis of every mono and trisomy	30297919	Human blastocysts of normal and abnormal karyotypes display distinct transcriptome profiles	Licciardi F, Lhakhang T, Kramer YG, Zhang Y et al.	blastocysts	None	Embryo	Blastocysts	Homo sapiens	RNA-Seq	GPL16791	https://www.ncbi.nlm.nih.gov/geo/query/acc.cgi?acc=GSE114559	https://www.ncbi.nlm.nih.gov/pubmed/30297919	ftp://ftp.ncbi.nlm.nih.gov/geo/series/GSE114nnn/GSE114559/	https://www.ncbi.nlm.nih.gov/Traces/study/?acc=PRJNA471739	SRP147923
BDdb_0000005	monosomy_5	Criduchat syndrome	GSE114559	Human blastocysts of normal and abnormal karyotypes display distinct transcriptome profiles: an analysis of every mono and trisomy	30297919	Human blastocysts of normal and abnormal karyotypes display distinct transcriptome profiles	Licciardi F, Lhakhang T, Kramer YG, Zhang Y et al.	blastocysts	None	Embryo	Blastocysts	Homo sapiens	RNA-Seq	GPL16791	https://www.ncbi.nlm.nih.gov/geo/query/acc.cgi?acc=GSE114559	https://www.ncbi.nlm.nih.gov/pubmed/30297919	ftp://ftp.ncbi.nlm.nih.gov/geo/series/GSE114nnn/GSE114559/	https://www.ncbi.nlm.nih.gov/Traces/study/?acc=PRJNA471739	SRP147923
BDdb_0000006	monosomy_6		GSE114559	Human blastocysts of normal and abnormal karyotypes display distinct transcriptome profiles: an analysis of every mono and trisomy	30297919	Human blastocysts of normal and abnormal karyotypes display distinct transcriptome profiles	Licciardi F, Lhakhang T, Kramer YG, Zhang Y et al.	blastocysts	None	Embryo	Blastocysts	Homo sapiens	RNA-Seq	GPL16791	https://www.ncbi.nlm.nih.gov/geo/query/acc.cgi?acc=GSE114559	https://www.ncbi.nlm.nih.gov/pubmed/30297919	ftp://ftp.ncbi.nlm.nih.gov/geo/series/GSE114nnn/GSE114559/	https://www.ncbi.nlm.nih.gov/Traces/study/?acc=PRJNA471739	SRP147923
BDdb_0000007	monosomy_7	Williams syndrome	GSE114559	Human blastocysts of normal and abnormal karyotypes display distinct transcriptome profiles: an analysis of every mono and trisomy	30297919	Human blastocysts of normal and abnormal karyotypes display distinct transcriptome profiles	Licciardi F, Lhakhang T, Kramer YG, Zhang Y et al.	blastocysts	None	Embryo	Blastocysts	Homo sapiens	RNA-Seq	GPL16791	https://www.ncbi.nlm.nih.gov/geo/query/acc.cgi?acc=GSE114559	https://www.ncbi.nlm.nih.gov/pubmed/30297919	ftp://ftp.ncbi.nlm.nih.gov/geo/series/GSE114nnn/GSE114559/	https://www.ncbi.nlm.nih.gov/Traces/study/?acc=PRJNA471739	SRP147923
BDdb_0000008	monosomy_8		GSE114559	Human blastocysts of normal and abnormal karyotypes display distinct transcriptome profiles: an analysis of every mono and trisomy	30297919	Human blastocysts of normal and abnormal karyotypes display distinct transcriptome profiles	Licciardi F, Lhakhang T, Kramer YG, Zhang Y et al.	blastocysts	None	Embryo	Blastocysts	Homo sapiens	RNA-Seq	GPL16791	https://www.ncbi.nlm.nih.gov/geo/query/acc.cgi?acc=GSE114559	https://www.ncbi.nlm.nih.gov/pubmed/30297919	ftp://ftp.ncbi.nlm.nih.gov/geo/series/GSE114nnn/GSE114559/	https://www.ncbi.nlm.nih.gov/Traces/study/?acc=PRJNA471739	SRP147923
BDdb_0000009	monosomy_9		GSE114559	Human blastocysts of normal and abnormal karyotypes display distinct transcriptome profiles: an analysis of every mono and trisomy	30297919	Human blastocysts of normal and abnormal karyotypes display distinct transcriptome profiles	Licciardi F, Lhakhang T, Kramer YG, Zhang Y et al.	blastocysts	None	Embryo	Blastocysts	Homo sapiens	RNA-Seq	GPL16791	https://www.ncbi.nlm.nih.gov/geo/query/acc.cgi?acc=GSE114559	https://www.ncbi.nlm.nih.gov/pubmed/30297919	ftp://ftp.ncbi.nlm.nih.gov/geo/series/GSE114nnn/GSE114559/	https://www.ncbi.nlm.nih.gov/Traces/study/?acc=PRJNA471739	SRP147923
BDdb_0000010	monosomy_10		GSE114559	Human blastocysts of normal and abnormal karyotypes display distinct transcriptome profiles: an analysis of every mono and trisomy	30297919	Human blastocysts of normal and abnormal karyotypes display distinct transcriptome profiles	Licciardi F, Lhakhang T, Kramer YG, Zhang Y et al.	blastocysts	None	Embryo	Blastocysts	Homo sapiens	RNA-Seq	GPL16791	https://www.ncbi.nlm.nih.gov/geo/query/acc.cgi?acc=GSE114559	https://www.ncbi.nlm.nih.gov/pubmed/30297919	ftp://ftp.ncbi.nlm.nih.gov/geo/series/GSE114nnn/GSE114559/	https://www.ncbi.nlm.nih.gov/Traces/study/?acc=PRJNA471739	SRP147923
BDdb_0000011	monosomy_11		GSE114559	Human blastocysts of normal and abnormal karyotypes display distinct transcriptome profiles: an analysis of every mono and trisomy	30297919	Human blastocysts of normal and abnormal karyotypes display distinct transcriptome profiles	Licciardi F, Lhakhang T, Kramer YG, Zhang Y et al.	blastocysts	None	Embryo	Blastocysts	Homo sapiens	RNA-Seq	GPL16791	https://www.ncbi.nlm.nih.gov/geo/query/acc.cgi?acc=GSE114559	https://www.ncbi.nlm.nih.gov/pubmed/30297919	ftp://ftp.ncbi.nlm.nih.gov/geo/series/GSE114nnn/GSE114559/	https://www.ncbi.nlm.nih.gov/Traces/study/?acc=PRJNA471739	SRP147923
BDdb_0000012	monosomy_12		GSE114559	Human blastocysts of normal and abnormal karyotypes display distinct transcriptome profiles: an analysis of every mono and trisomy	30297919	Human blastocysts of normal and abnormal karyotypes display distinct transcriptome profiles	Licciardi F, Lhakhang T, Kramer YG, Zhang Y et al.	blastocysts	None	Embryo	Blastocysts	Homo sapiens	RNA-Seq	GPL16791	https://www.ncbi.nlm.nih.gov/geo/query/acc.cgi?acc=GSE114559	https://www.ncbi.nlm.nih.gov/pubmed/30297919	ftp://ftp.ncbi.nlm.nih.gov/geo/series/GSE114nnn/GSE114559/	https://www.ncbi.nlm.nih.gov/Traces/study/?acc=PRJNA471739	SRP147923
BDdb_0000013	monosomy_13		GSE114559	Human blastocysts of normal and abnormal karyotypes display distinct transcriptome profiles: an analysis of every mono and trisomy	30297919	Human blastocysts of normal and abnormal karyotypes display distinct transcriptome profiles	Licciardi F, Lhakhang T, Kramer YG, Zhang Y et al.	blastocysts	None	Embryo	Blastocysts	Homo sapiens	RNA-Seq	GPL16791	https://www.ncbi.nlm.nih.gov/geo/query/acc.cgi?acc=GSE114559	https://www.ncbi.nlm.nih.gov/pubmed/30297919	ftp://ftp.ncbi.nlm.nih.gov/geo/series/GSE114nnn/GSE114559/	https://www.ncbi.nlm.nih.gov/Traces/study/?acc=PRJNA471739	SRP147923
BDdb_0000014	monosomy_14		GSE114559	Human blastocysts of normal and abnormal karyotypes display distinct transcriptome profiles: an analysis of every mono and trisomy	30297919	Human blastocysts of normal and abnormal karyotypes display distinct transcriptome profiles	Licciardi F, Lhakhang T, Kramer YG, Zhang Y et al.	blastocysts	None	Embryo	Blastocysts	Homo sapiens	RNA-Seq	GPL16791	https://www.ncbi.nlm.nih.gov/geo/query/acc.cgi?acc=GSE114559	https://www.ncbi.nlm.nih.gov/pubmed/30297919	ftp://ftp.ncbi.nlm.nih.gov/geo/series/GSE114nnn/GSE114559/	https://www.ncbi.nlm.nih.gov/Traces/study/?acc=PRJNA471739	SRP147923
BDdb_0000015	monosomy_15	Prader–Willi syndrome; Angelman syndrome	GSE114559	Human blastocysts of normal and abnormal karyotypes display distinct transcriptome profiles: an analysis of every mono and trisomy	30297919	Human blastocysts of normal and abnormal karyotypes display distinct transcriptome profiles	Licciardi F, Lhakhang T, Kramer YG, Zhang Y et al.	blastocysts	None	Embryo	Blastocysts	Homo sapiens	RNA-Seq	GPL16791	https://www.ncbi.nlm.nih.gov/geo/query/acc.cgi?acc=GSE114559	https://www.ncbi.nlm.nih.gov/pubmed/30297919	ftp://ftp.ncbi.nlm.nih.gov/geo/series/GSE114nnn/GSE114559/	https://www.ncbi.nlm.nih.gov/Traces/study/?acc=PRJNA471739	SRP147923
BDdb_0000016	monosomy_16		GSE114559	Human blastocysts of normal and abnormal karyotypes display distinct transcriptome profiles: an analysis of every mono and trisomy	30297919	Human blastocysts of normal and abnormal karyotypes display distinct transcriptome profiles	Licciardi F, Lhakhang T, Kramer YG, Zhang Y et al.	blastocysts	None	Embryo	Blastocysts	Homo sapiens	RNA-Seq	GPL16791	https://www.ncbi.nlm.nih.gov/geo/query/acc.cgi?acc=GSE114559	https://www.ncbi.nlm.nih.gov/pubmed/30297919	ftp://ftp.ncbi.nlm.nih.gov/geo/series/GSE114nnn/GSE114559/	https://www.ncbi.nlm.nih.gov/Traces/study/?acc=PRJNA471739	SRP147923
BDdb_0000017	monosomy_17		GSE114559	Human blastocysts of normal and abnormal karyotypes display distinct transcriptome profiles: an analysis of every mono and trisomy	30297919	Human blastocysts of normal and abnormal karyotypes display distinct transcriptome profiles	Licciardi F, Lhakhang T, Kramer YG, Zhang Y et al.	blastocysts	None	Embryo	Blastocysts	Homo sapiens	RNA-Seq	GPL16791	https://www.ncbi.nlm.nih.gov/geo/query/acc.cgi?acc=GSE114559	https://www.ncbi.nlm.nih.gov/pubmed/30297919	ftp://ftp.ncbi.nlm.nih.gov/geo/series/GSE114nnn/GSE114559/	https://www.ncbi.nlm.nih.gov/Traces/study/?acc=PRJNA471739	SRP147923
BDdb_0000018	monosomy_18		GSE114559	Human blastocysts of normal and abnormal karyotypes display distinct transcriptome profiles: an analysis of every mono and trisomy	30297919	Human blastocysts of normal and abnormal karyotypes display distinct transcriptome profiles	Licciardi F, Lhakhang T, Kramer YG, Zhang Y et al.	blastocysts	None	Embryo	Blastocysts	Homo sapiens	RNA-Seq	GPL16791	https://www.ncbi.nlm.nih.gov/geo/query/acc.cgi?acc=GSE114559	https://www.ncbi.nlm.nih.gov/pubmed/30297919	ftp://ftp.ncbi.nlm.nih.gov/geo/series/GSE114nnn/GSE114559/	https://www.ncbi.nlm.nih.gov/Traces/study/?acc=PRJNA471739	SRP147923
BDdb_0000019	monosomy_19		GSE114559	Human blastocysts of normal and abnormal karyotypes display distinct transcriptome profiles: an analysis of every mono and trisomy	30297919	Human blastocysts of normal and abnormal karyotypes display distinct transcriptome profiles	Licciardi F, Lhakhang T, Kramer YG, Zhang Y et al.	blastocysts	None	Embryo	Blastocysts	Homo sapiens	RNA-Seq	GPL16791	https://www.ncbi.nlm.nih.gov/geo/query/acc.cgi?acc=GSE114559	https://www.ncbi.nlm.nih.gov/pubmed/30297919	ftp://ftp.ncbi.nlm.nih.gov/geo/series/GSE114nnn/GSE114559/	https://www.ncbi.nlm.nih.gov/Traces/study/?acc=PRJNA471739	SRP147923
BDdb_0000020	monosomy_20		GSE114559	Human blastocysts of normal and abnormal karyotypes display distinct transcriptome profiles: an analysis of every mono and trisomy	30297919	Human blastocysts of normal and abnormal karyotypes display distinct transcriptome profiles	Licciardi F, Lhakhang T, Kramer YG, Zhang Y et al.	blastocysts	None	Embryo	Blastocysts	Homo sapiens	RNA-Seq	GPL16791	https://www.ncbi.nlm.nih.gov/geo/query/acc.cgi?acc=GSE114559	https://www.ncbi.nlm.nih.gov/pubmed/30297919	ftp://ftp.ncbi.nlm.nih.gov/geo/series/GSE114nnn/GSE114559/	https://www.ncbi.nlm.nih.gov/Traces/study/?acc=PRJNA471739	SRP147923
BDdb_0000021	monosomy_21		GSE114559	Human blastocysts of normal and abnormal karyotypes display distinct transcriptome profiles: an analysis of every mono and trisomy	30297919	Human blastocysts of normal and abnormal karyotypes display distinct transcriptome profiles	Licciardi F, Lhakhang T, Kramer YG, Zhang Y et al.	blastocysts	None	Embryo	Blastocysts	Homo sapiens	RNA-Seq	GPL16791	https://www.ncbi.nlm.nih.gov/geo/query/acc.cgi?acc=GSE114559	https://www.ncbi.nlm.nih.gov/pubmed/30297919	ftp://ftp.ncbi.nlm.nih.gov/geo/series/GSE114nnn/GSE114559/	https://www.ncbi.nlm.nih.gov/Traces/study/?acc=PRJNA471739	SRP147923
BDdb_0000022	monosomy_22		GSE114559	Human blastocysts of normal and abnormal karyotypes display distinct transcriptome profiles: an analysis of every mono and trisomy	30297919	Human blastocysts of normal and abnormal karyotypes display distinct transcriptome profiles	Licciardi F, Lhakhang T, Kramer YG, Zhang Y et al.	blastocysts	None	Embryo	Blastocysts	Homo sapiens	RNA-Seq	GPL16791	https://www.ncbi.nlm.nih.gov/geo/query/acc.cgi?acc=GSE114559	https://www.ncbi.nlm.nih.gov/pubmed/30297919	ftp://ftp.ncbi.nlm.nih.gov/geo/series/GSE114nnn/GSE114559/	https://www.ncbi.nlm.nih.gov/Traces/study/?acc=PRJNA471739	SRP147923
BDdb_0000023	monosomy_XO	Turner syndrome	GSE114559	Human blastocysts of normal and abnormal karyotypes display distinct transcriptome profiles: an analysis of every mono and trisomy	30297919	Human blastocysts of normal and abnormal karyotypes display distinct transcriptome profiles	Licciardi F, Lhakhang T, Kramer YG, Zhang Y et al.	blastocysts	None	Embryo	Blastocysts	Homo sapiens	RNA-Seq	GPL16791	https://www.ncbi.nlm.nih.gov/geo/query/acc.cgi?acc=GSE114559	https://www.ncbi.nlm.nih.gov/pubmed/30297919	ftp://ftp.ncbi.nlm.nih.gov/geo/series/GSE114nnn/GSE114559/	https://www.ncbi.nlm.nih.gov/Traces/study/?acc=PRJNA471739	SRP147923
BDdb_0000024	Trisomy_1		GSE114559	Human blastocysts of normal and abnormal karyotypes display distinct transcriptome profiles: an analysis of every mono and trisomy	30297919	Human blastocysts of normal and abnormal karyotypes display distinct transcriptome profiles	Licciardi F, Lhakhang T, Kramer YG, Zhang Y et al.	blastocysts	None	Embryo	Blastocysts	Homo sapiens	RNA-Seq	GPL16791	https://www.ncbi.nlm.nih.gov/geo/query/acc.cgi?acc=GSE114559	https://www.ncbi.nlm.nih.gov/pubmed/30297919	ftp://ftp.ncbi.nlm.nih.gov/geo/series/GSE114nnn/GSE114559/	https://www.ncbi.nlm.nih.gov/Traces/study/?acc=PRJNA471739	SRP147923
BDdb_0000025	Trisomy_2		GSE114559	Human blastocysts of normal and abnormal karyotypes display distinct transcriptome profiles: an analysis of every mono and trisomy	30297919	Human blastocysts of normal and abnormal karyotypes display distinct transcriptome profiles	Licciardi F, Lhakhang T, Kramer YG, Zhang Y et al.	blastocysts	None	Embryo	Blastocysts	Homo sapiens	RNA-Seq	GPL16791	https://www.ncbi.nlm.nih.gov/geo/query/acc.cgi?acc=GSE114559	https://www.ncbi.nlm.nih.gov/pubmed/30297919	ftp://ftp.ncbi.nlm.nih.gov/geo/series/GSE114nnn/GSE114559/	https://www.ncbi.nlm.nih.gov/Traces/study/?acc=PRJNA471739	SRP147923
BDdb_0000026	Trisomy_3		GSE114559	Human blastocysts of normal and abnormal karyotypes display distinct transcriptome profiles: an analysis of every mono and trisomy	30297919	Human blastocysts of normal and abnormal karyotypes display distinct transcriptome profiles	Licciardi F, Lhakhang T, Kramer YG, Zhang Y et al.	blastocysts	None	Embryo	Blastocysts	Homo sapiens	RNA-Seq	GPL16791	https://www.ncbi.nlm.nih.gov/geo/query/acc.cgi?acc=GSE114559	https://www.ncbi.nlm.nih.gov/pubmed/30297919	ftp://ftp.ncbi.nlm.nih.gov/geo/series/GSE114nnn/GSE114559/	https://www.ncbi.nlm.nih.gov/Traces/study/?acc=PRJNA471739	SRP147923
BDdb_0000027	Trisomy_4		GSE114559	Human blastocysts of normal and abnormal karyotypes display distinct transcriptome profiles: an analysis of every mono and trisomy	30297919	Human blastocysts of normal and abnormal karyotypes display distinct transcriptome profiles	Licciardi F, Lhakhang T, Kramer YG, Zhang Y et al.	blastocysts	None	Embryo	Blastocysts	Homo sapiens	RNA-Seq	GPL16791	https://www.ncbi.nlm.nih.gov/geo/query/acc.cgi?acc=GSE114559	https://www.ncbi.nlm.nih.gov/pubmed/30297919	ftp://ftp.ncbi.nlm.nih.gov/geo/series/GSE114nnn/GSE114559/	https://www.ncbi.nlm.nih.gov/Traces/study/?acc=PRJNA471739	SRP147923
BDdb_0000028	Trisomy_5		GSE114559	Human blastocysts of normal and abnormal karyotypes display distinct transcriptome profiles: an analysis of every mono and trisomy	30297919	Human blastocysts of normal and abnormal karyotypes display distinct transcriptome profiles	Licciardi F, Lhakhang T, Kramer YG, Zhang Y et al.	blastocysts	None	Embryo	Blastocysts	Homo sapiens	RNA-Seq	GPL16791	https://www.ncbi.nlm.nih.gov/geo/query/acc.cgi?acc=GSE114559	https://www.ncbi.nlm.nih.gov/pubmed/30297919	ftp://ftp.ncbi.nlm.nih.gov/geo/series/GSE114nnn/GSE114559/	https://www.ncbi.nlm.nih.gov/Traces/study/?acc=PRJNA471739	SRP147923
BDdb_0000029	Trisomy_6		GSE114559	Human blastocysts of normal and abnormal karyotypes display distinct transcriptome profiles: an analysis of every mono and trisomy	30297919	Human blastocysts of normal and abnormal karyotypes display distinct transcriptome profiles	Licciardi F, Lhakhang T, Kramer YG, Zhang Y et al.	blastocysts	None	Embryo	Blastocysts	Homo sapiens	RNA-Seq	GPL16791	https://www.ncbi.nlm.nih.gov/geo/query/acc.cgi?acc=GSE114559	https://www.ncbi.nlm.nih.gov/pubmed/30297919	ftp://ftp.ncbi.nlm.nih.gov/geo/series/GSE114nnn/GSE114559/	https://www.ncbi.nlm.nih.gov/Traces/study/?acc=PRJNA471739	SRP147923
BDdb_0000030	Trisomy_7		GSE114559	Human blastocysts of normal and abnormal karyotypes display distinct transcriptome profiles: an analysis of every mono and trisomy	30297919	Human blastocysts of normal and abnormal karyotypes display distinct transcriptome profiles	Licciardi F, Lhakhang T, Kramer YG, Zhang Y et al.	blastocysts	None	Embryo	Blastocysts	Homo sapiens	RNA-Seq	GPL16791	https://www.ncbi.nlm.nih.gov/geo/query/acc.cgi?acc=GSE114559	https://www.ncbi.nlm.nih.gov/pubmed/30297919	ftp://ftp.ncbi.nlm.nih.gov/geo/series/GSE114nnn/GSE114559/	https://www.ncbi.nlm.nih.gov/Traces/study/?acc=PRJNA471739	SRP147923
BDdb_0000031	Trisomy_8	Warkany syndrome 2	GSE114559	Human blastocysts of normal and abnormal karyotypes display distinct transcriptome profiles: an analysis of every mono and trisomy	30297919	Human blastocysts of normal and abnormal karyotypes display distinct transcriptome profiles	Licciardi F, Lhakhang T, Kramer YG, Zhang Y et al.	blastocysts	None	Embryo	Blastocysts	Homo sapiens	RNA-Seq	GPL16791	https://www.ncbi.nlm.nih.gov/geo/query/acc.cgi?acc=GSE114559	https://www.ncbi.nlm.nih.gov/pubmed/30297919	ftp://ftp.ncbi.nlm.nih.gov/geo/series/GSE114nnn/GSE114559/	https://www.ncbi.nlm.nih.gov/Traces/study/?acc=PRJNA471739	SRP147923
BDdb_0000032	Trisomy_9		GSE114559	Human blastocysts of normal and abnormal karyotypes display distinct transcriptome profiles: an analysis of every mono and trisomy	30297919	Human blastocysts of normal and abnormal karyotypes display distinct transcriptome profiles	Licciardi F, Lhakhang T, Kramer YG, Zhang Y et al.	blastocysts	None	Embryo	Blastocysts	Homo sapiens	RNA-Seq	GPL16791	https://www.ncbi.nlm.nih.gov/geo/query/acc.cgi?acc=GSE114559	https://www.ncbi.nlm.nih.gov/pubmed/30297919	ftp://ftp.ncbi.nlm.nih.gov/geo/series/GSE114nnn/GSE114559/	https://www.ncbi.nlm.nih.gov/Traces/study/?acc=PRJNA471739	SRP147923
BDdb_0000033	Trisomy_10		GSE114559	Human blastocysts of normal and abnormal karyotypes display distinct transcriptome profiles: an analysis of every mono and trisomy	30297919	Human blastocysts of normal and abnormal karyotypes display distinct transcriptome profiles	Licciardi F, Lhakhang T, Kramer YG, Zhang Y et al.	blastocysts	None	Embryo	Blastocysts	Homo sapiens	RNA-Seq	GPL16791	https://www.ncbi.nlm.nih.gov/geo/query/acc.cgi?acc=GSE114559	https://www.ncbi.nlm.nih.gov/pubmed/30297919	ftp://ftp.ncbi.nlm.nih.gov/geo/series/GSE114nnn/GSE114559/	https://www.ncbi.nlm.nih.gov/Traces/study/?acc=PRJNA471739	SRP147923
BDdb_0000034	Trisomy_11		GSE114559	Human blastocysts of normal and abnormal karyotypes display distinct transcriptome profiles: an analysis of every mono and trisomy	30297919	Human blastocysts of normal and abnormal karyotypes display distinct transcriptome profiles	Licciardi F, Lhakhang T, Kramer YG, Zhang Y et al.	blastocysts	None	Embryo	Blastocysts	Homo sapiens	RNA-Seq	GPL16791	https://www.ncbi.nlm.nih.gov/geo/query/acc.cgi?acc=GSE114559	https://www.ncbi.nlm.nih.gov/pubmed/30297919	ftp://ftp.ncbi.nlm.nih.gov/geo/series/GSE114nnn/GSE114559/	https://www.ncbi.nlm.nih.gov/Traces/study/?acc=PRJNA471739	SRP147923
BDdb_0000035	Trisomy_12		GSE114559	Human blastocysts of normal and abnormal karyotypes display distinct transcriptome profiles: an analysis of every mono and trisomy	30297919	Human blastocysts of normal and abnormal karyotypes display distinct transcriptome profiles	Licciardi F, Lhakhang T, Kramer YG, Zhang Y et al.	blastocysts	None	Embryo	Blastocysts	Homo sapiens	RNA-Seq	GPL16791	https://www.ncbi.nlm.nih.gov/geo/query/acc.cgi?acc=GSE114559	https://www.ncbi.nlm.nih.gov/pubmed/30297919	ftp://ftp.ncbi.nlm.nih.gov/geo/series/GSE114nnn/GSE114559/	https://www.ncbi.nlm.nih.gov/Traces/study/?acc=PRJNA471739	SRP147923
BDdb_0000036	Trisomy_13	Patau syndrome	GSE114559	Human blastocysts of normal and abnormal karyotypes display distinct transcriptome profiles: an analysis of every mono and trisomy	30297919	Human blastocysts of normal and abnormal karyotypes display distinct transcriptome profiles	Licciardi F, Lhakhang T, Kramer YG, Zhang Y et al.	blastocysts	None	Embryo	Blastocysts	Homo sapiens	RNA-Seq	GPL16791	https://www.ncbi.nlm.nih.gov/geo/query/acc.cgi?acc=GSE114559	https://www.ncbi.nlm.nih.gov/pubmed/30297919	ftp://ftp.ncbi.nlm.nih.gov/geo/series/GSE114nnn/GSE114559/	https://www.ncbi.nlm.nih.gov/Traces/study/?acc=PRJNA471739	SRP147923
BDdb_0000037	Trisomy_14		GSE114559	Human blastocysts of normal and abnormal karyotypes display distinct transcriptome profiles: an analysis of every mono and trisomy	30297919	Human blastocysts of normal and abnormal karyotypes display distinct transcriptome profiles	Licciardi F, Lhakhang T, Kramer YG, Zhang Y et al.	blastocysts	None	Embryo	Blastocysts	Homo sapiens	RNA-Seq	GPL16791	https://www.ncbi.nlm.nih.gov/geo/query/acc.cgi?acc=GSE114559	https://www.ncbi.nlm.nih.gov/pubmed/30297919	ftp://ftp.ncbi.nlm.nih.gov/geo/series/GSE114nnn/GSE114559/	https://www.ncbi.nlm.nih.gov/Traces/study/?acc=PRJNA471739	SRP147923
BDdb_0000038	Trisomy_15		GSE114559	Human blastocysts of normal and abnormal karyotypes display distinct transcriptome profiles: an analysis of every mono and trisomy	30297919	Human blastocysts of normal and abnormal karyotypes display distinct transcriptome profiles	Licciardi F, Lhakhang T, Kramer YG, Zhang Y et al.	blastocysts	None	Embryo	Blastocysts	Homo sapiens	RNA-Seq	GPL16791	https://www.ncbi.nlm.nih.gov/geo/query/acc.cgi?acc=GSE114559	https://www.ncbi.nlm.nih.gov/pubmed/30297919	ftp://ftp.ncbi.nlm.nih.gov/geo/series/GSE114nnn/GSE114559/	https://www.ncbi.nlm.nih.gov/Traces/study/?acc=PRJNA471739	SRP147923
BDdb_0000039	Trisomy_16		GSE114559	Human blastocysts of normal and abnormal karyotypes display distinct transcriptome profiles: an analysis of every mono and trisomy	30297919	Human blastocysts of normal and abnormal karyotypes display distinct transcriptome profiles	Licciardi F, Lhakhang T, Kramer YG, Zhang Y et al.	blastocysts	None	Embryo	Blastocysts	Homo sapiens	RNA-Seq	GPL16791	https://www.ncbi.nlm.nih.gov/geo/query/acc.cgi?acc=GSE114559	https://www.ncbi.nlm.nih.gov/pubmed/30297919	ftp://ftp.ncbi.nlm.nih.gov/geo/series/GSE114nnn/GSE114559/	https://www.ncbi.nlm.nih.gov/Traces/study/?acc=PRJNA471739	SRP147923
BDdb_0000040	Trisomy_17		GSE114559	Human blastocysts of normal and abnormal karyotypes display distinct transcriptome profiles: an analysis of every mono and trisomy	30297919	Human blastocysts of normal and abnormal karyotypes display distinct transcriptome profiles	Licciardi F, Lhakhang T, Kramer YG, Zhang Y et al.	blastocysts	None	Embryo	Blastocysts	Homo sapiens	RNA-Seq	GPL16791	https://www.ncbi.nlm.nih.gov/geo/query/acc.cgi?acc=GSE114559	https://www.ncbi.nlm.nih.gov/pubmed/30297919	ftp://ftp.ncbi.nlm.nih.gov/geo/series/GSE114nnn/GSE114559/	https://www.ncbi.nlm.nih.gov/Traces/study/?acc=PRJNA471739	SRP147923
BDdb_0000041	Trisomy_18	Trisomy 18 syndrome	GSE114559	Human blastocysts of normal and abnormal karyotypes display distinct transcriptome profiles: an analysis of every mono and trisomy	30297919	Human blastocysts of normal and abnormal karyotypes display distinct transcriptome profiles	Licciardi F, Lhakhang T, Kramer YG, Zhang Y et al.	blastocysts	None	Embryo	Blastocysts	Homo sapiens	RNA-Seq	GPL16791	https://www.ncbi.nlm.nih.gov/geo/query/acc.cgi?acc=GSE114559	https://www.ncbi.nlm.nih.gov/pubmed/30297919	ftp://ftp.ncbi.nlm.nih.gov/geo/series/GSE114nnn/GSE114559/	https://www.ncbi.nlm.nih.gov/Traces/study/?acc=PRJNA471739	SRP147923
BDdb_0000042	Trisomy_19		GSE114559	Human blastocysts of normal and abnormal karyotypes display distinct transcriptome profiles: an analysis of every mono and trisomy	30297919	Human blastocysts of normal and abnormal karyotypes display distinct transcriptome profiles	Licciardi F, Lhakhang T, Kramer YG, Zhang Y et al.	blastocysts	None	Embryo	Blastocysts	Homo sapiens	RNA-Seq	GPL16791	https://www.ncbi.nlm.nih.gov/geo/query/acc.cgi?acc=GSE114559	https://www.ncbi.nlm.nih.gov/pubmed/30297919	ftp://ftp.ncbi.nlm.nih.gov/geo/series/GSE114nnn/GSE114559/	https://www.ncbi.nlm.nih.gov/Traces/study/?acc=PRJNA471739	SRP147923
BDdb_0000043	Trisomy_20		GSE114559	Human blastocysts of normal and abnormal karyotypes display distinct transcriptome profiles: an analysis of every mono and trisomy	30297919	Human blastocysts of normal and abnormal karyotypes display distinct transcriptome profiles	Licciardi F, Lhakhang T, Kramer YG, Zhang Y et al.	blastocysts	None	Embryo	Blastocysts	Homo sapiens	RNA-Seq	GPL16791	https://www.ncbi.nlm.nih.gov/geo/query/acc.cgi?acc=GSE114559	https://www.ncbi.nlm.nih.gov/pubmed/30297919	ftp://ftp.ncbi.nlm.nih.gov/geo/series/GSE114nnn/GSE114559/	https://www.ncbi.nlm.nih.gov/Traces/study/?acc=PRJNA471739	SRP147923
BDdb_0000044	Trisomy_21	Down syndrome	GSE114559	Human blastocysts of normal and abnormal karyotypes display distinct transcriptome profiles: an analysis of every mono and trisomy	30297919	Human blastocysts of normal and abnormal karyotypes display distinct transcriptome profiles	Licciardi F, Lhakhang T, Kramer YG, Zhang Y et al.	blastocysts	None	Embryo	Blastocysts	Homo sapiens	RNA-Seq	GPL16791	https://www.ncbi.nlm.nih.gov/geo/query/acc.cgi?acc=GSE114559	https://www.ncbi.nlm.nih.gov/pubmed/30297919	ftp://ftp.ncbi.nlm.nih.gov/geo/series/GSE114nnn/GSE114559/	https://www.ncbi.nlm.nih.gov/Traces/study/?acc=PRJNA471739	SRP147923
BDdb_0000045	Trisomy_22		GSE114559	Human blastocysts of normal and abnormal karyotypes display distinct transcriptome profiles: an analysis of every mono and trisomy	30297919	Human blastocysts of normal and abnormal karyotypes display distinct transcriptome profiles	Licciardi F, Lhakhang T, Kramer YG, Zhang Y et al.	blastocysts	None	Embryo	Blastocysts	Homo sapiens	RNA-Seq	GPL16791	https://www.ncbi.nlm.nih.gov/geo/query/acc.cgi?acc=GSE114559	https://www.ncbi.nlm.nih.gov/pubmed/30297919	ftp://ftp.ncbi.nlm.nih.gov/geo/series/GSE114nnn/GSE114559/	https://www.ncbi.nlm.nih.gov/Traces/study/?acc=PRJNA471739	SRP147923
BDdb_0000046	Trisomy_XXX	Triple X syndrome	GSE114559	Human blastocysts of normal and abnormal karyotypes display distinct transcriptome profiles: an analysis of every mono and trisomy	30297919	Human blastocysts of normal and abnormal karyotypes display distinct transcriptome profiles	Licciardi F, Lhakhang T, Kramer YG, Zhang Y et al.	blastocysts	None	Embryo	Blastocysts	Homo sapiens	RNA-Seq	GPL16791	https://www.ncbi.nlm.nih.gov/geo/query/acc.cgi?acc=GSE114559	https://www.ncbi.nlm.nih.gov/pubmed/30297919	ftp://ftp.ncbi.nlm.nih.gov/geo/series/GSE114nnn/GSE114559/	https://www.ncbi.nlm.nih.gov/Traces/study/?acc=PRJNA471739	SRP147923
BDdb_0000047	Trisomy_XXY	Klinefelter syndrome	GSE114559	Human blastocysts of normal and abnormal karyotypes display distinct transcriptome profiles: an analysis of every mono and trisomy	30297919	Human blastocysts of normal and abnormal karyotypes display distinct transcriptome profiles	Licciardi F, Lhakhang T, Kramer YG, Zhang Y et al.	blastocysts	None	Embryo	Blastocysts	Homo sapiens	RNA-Seq	GPL16791	https://www.ncbi.nlm.nih.gov/geo/query/acc.cgi?acc=GSE114559	https://www.ncbi.nlm.nih.gov/pubmed/30297919	ftp://ftp.ncbi.nlm.nih.gov/geo/series/GSE114nnn/GSE114559/	https://www.ncbi.nlm.nih.gov/Traces/study/?acc=PRJNA471739	SRP147923
BDdb_0000048	Trisomy_21	Down syndrome	GSE101942	Transcriptome analysis of genetically matched human induced pluripotent stem cells disomic or trisomic for chromosome 21	29584757	Transcriptome analysis of genetically matched human induced pluripotent stem cells disomic or trisomic for chromosome 21	Gonzales PK, Roberts CM, Fonte V, Jacobsen C, Stein GH, Link CD	None	IPSC	IPSC	IPSC	Homo sapiens	RNA-Seq	GPL11154	https://www.ncbi.nlm.nih.gov/geo/query/acc.cgi?acc=GSE101942	https://www.ncbi.nlm.nih.gov/pubmed/29584757	ftp://ftp.ncbi.nlm.nih.gov/geo/series/GSE101nnn/GSE101942/	https://www.ncbi.nlm.nih.gov/Traces/study/?acc=PRJNA395984	SRP113668
BDdb_0000049	Trisomy_21	Down syndrome	GSE101942	Transcriptome analysis of genetically matched human induced pluripotent stem cells disomic or trisomic for chromosome 21	29584757	Transcriptome analysis of genetically matched human induced pluripotent stem cells disomic or trisomic for chromosome 21	Gonzales PK, Roberts CM, Fonte V, Jacobsen C, Stein GH, Link CD	None	IPSC derived neuronal	IPSC	IPSC derived neurons	Homo sapiens	RNA-Seq	GPL11154	https://www.ncbi.nlm.nih.gov/geo/query/acc.cgi?acc=GSE101942	https://www.ncbi.nlm.nih.gov/pubmed/29584757	ftp://ftp.ncbi.nlm.nih.gov/geo/series/GSE101nnn/GSE101942/	https://www.ncbi.nlm.nih.gov/Traces/study/?acc=PRJNA395984	SRP113668
BDdb_0000050	Trisomy_21	Down syndrome	GSE57359	Genome-wide profiling of the DNA methylation landscape at base-pair resolution in human neurological disorders (Bisulfite-Seq)	26784972	Human DNA methylomes of neurodegenerative diseases show common epigenomic patterns	Sanchez-Mut JV, Heyn H, Vidal E, Moran S, Sayols S, Delgado-Morales R, Schultz MD, Ansoleaga B, Garcia-Esparcia P, Pons-Espinal M, de Lagran MM, Dopazo J, Rabano A, Avila J, Dierssen M, Lott I, Ferrer I, Ecker JR, Esteller M	BA9 grey matter	None	Brain	Cerebral cortex	Homo sapiens	DNA methylation	GPL11154	https://www.ncbi.nlm.nih.gov/geo/query/acc.cgi?acc=GSE57359	https://www.ncbi.nlm.nih.gov/pubmed/26784972	ftp://ftp.ncbi.nlm.nih.gov/geo/series/GSE57nnn/GSE57359/	https://www.ncbi.nlm.nih.gov/Traces/study/?acc=PRJNA246326	SRP041720
BDdb_0000051	Trisomy_21	Down syndrome	GSE74505	Trans-effects of sub-chromosomal duplications on DNA methylation patterns in mouse models of Down syndrome: whole genome bisulfite sequencing of cerebral samples from Dp(10)1Yey and Dp(16)1Yey mouse models	26607552	Trans effects of chromosome aneuploidies on DNA methylation patterns in human Down syndrome and mouse models	Mendioroz M, Do C, Jiang X, Liu C, Darbary HK, Lang CF, Lin J, Thomas A, Abu-Amero S, Stanier P, Temkin A, Yale A, Liu MM, Li Y, Salas M, Kerkel K, Capone G, Silverman W, Yu YE, Moore G, Wegiel J, Tycko B	cerebral	None	Brain	Cerebral cortex	Mus musculus	DNA methylation	GPL13112	https://www.ncbi.nlm.nih.gov/geo/query/acc.cgi?acc=GSE74505	https://www.ncbi.nlm.nih.gov/pubmed/26607552	None	https://www.ncbi.nlm.nih.gov/Traces/study/?acc=PRJNA300573	SRP065509
BDdb_0000052	Trisomy_21	Down syndrome	GSE39436	MicroRNA profiling and discovery by deep sequencing cord blood from Down syndrome fetuses	24071828	Analysis of microRNA expression profile by small RNA sequencing in Down syndrome fetuses	Xu Y, Li W, Liu X, Ma H, Tu Z, Dai Y	None	cord blood mononuclear cells	Blood	Cord blood	Homo sapiens	small RNA sequencing	GPL11154	https://www.ncbi.nlm.nih.gov/geo/query/acc.cgi?acc=GSE39436	https://www.ncbi.nlm.nih.gov/pubmed/24071828	ftp://ftp.ncbi.nlm.nih.gov/geo/series/GSE39nnn/GSE39436/	https://www.ncbi.nlm.nih.gov/Traces/study/?acc=PRJNA170867	SRP014443
BDdb_0000053	Trisomy_21	Down syndrome	GSE55425	Domains of genomewide gene expression dysregulation in Down syndrome [Dnase HS mapping]	24740065	Domains of genome-wide gene expression dysregulation in Down's syndrome	Letourneau A, Santoni FA, Bonilla X, Sailani MR, Gonzalez D, Kind J, Chevalier C, Thurman R, Sandstrom RS, Hibaoui Y, Garieri M, Popadin K, FalcoNonet E, Gagnebin M, Gehrig C, Vannier A, Guipponi M, Farinelli L, Robyr D, Migliavacca E, Borel C, Deutsch S, Feki A, Stamatoyannopoulos JA, Herault Y, van Steensel B, Guigo R, Antonarakis SE	Primary fibroblasts	None	Connective	Fibroblasts	Homo sapiens	DNase-Seq	GPL11154	https://www.ncbi.nlm.nih.gov/geo/query/acc.cgi?acc=GSE55425	https://www.ncbi.nlm.nih.gov/pubmed/24740065	ftp://ftp.ncbi.nlm.nih.gov/geo/series/GSE55nnn/GSE55425/	https://www.ncbi.nlm.nih.gov/Traces/study/?acc=PRJNA239811	SRP039347
BDdb_0000054	Trisomy_21	Down syndrome	GSE55506	Domains of genomewide gene expression dysregulation in Down syndrome [ChIP-seq]	24740065	Domains of genome-wide gene expression dysregulation in Down's syndrome	Letourneau A, Santoni FA, Bonilla X, Sailani MR, Gonzalez D, Kind J, Chevalier C, Thurman R, Sandstrom RS, Hibaoui Y, Garieri M, Popadin K, FalcoNonet E, Gagnebin M, Gehrig C, Vannier A, Guipponi M, Farinelli L, Robyr D, Migliavacca E, Borel C, Deutsch S, Feki A, Stamatoyannopoulos JA, Herault Y, van Steensel B, Guigo R, Antonarakis SE	Fetal primary fibroblasts	None	Connective	Fibroblasts	Homo sapiens	ChIP-Seq	GPL16791	https://www.ncbi.nlm.nih.gov/geo/query/acc.cgi?acc=GSE55506	https://www.ncbi.nlm.nih.gov/pubmed/24740065	ftp://ftp.ncbi.nlm.nih.gov/geo/series/GSE55nnn/GSE55506/	https://www.ncbi.nlm.nih.gov/Traces/study/?acc=PRJNA239812	SRP039363
BDdb_0000055	Trisomy_21	Down syndrome	GSE55505	Domains of genomewide gene expression dysregulation in Down syndrome [RRBS]	24740065	Domains of genome-wide gene expression dysregulation in Down's syndrome	Letourneau A, Santoni FA, Bonilla X, Sailani MR, Gonzalez D, Kind J, Chevalier C, Thurman R, Sandstrom RS, Hibaoui Y, Garieri M, Popadin K, FalcoNonet E, Gagnebin M, Gehrig C, Vannier A, Guipponi M, Farinelli L, Robyr D, Migliavacca E, Borel C, Deutsch S, Feki A, Stamatoyannopoulos JA, Herault Y, van Steensel B, Guigo R, Antonarakis SE	Fetal primary fibroblasts	None	Connective	Fibroblasts	Homo sapiens	DNA methylation	GPL11154	https://www.ncbi.nlm.nih.gov/geo/query/acc.cgi?acc=GSE55505	https://www.ncbi.nlm.nih.gov/pubmed/24740065	ftp://ftp.ncbi.nlm.nih.gov/geo/series/GSE55nnn/GSE55505/	https://www.ncbi.nlm.nih.gov/Traces/study/?acc=PRJNA239813	SRP039350
BDdb_0000056	Trisomy_21	Down syndrome	GSE55504	Domains of genomewide gene expression dysregulation in Down syndrome	24740065	Domains of genome-wide gene expression dysregulation in Down's syndrome	Letourneau A, Santoni FA, Bonilla X, Sailani MR et al.	Fetal primary fibroblasts	None	Connective	Fibroblasts	Homo sapiens	RNA-Seq	GPL13112	https://www.ncbi.nlm.nih.gov/geo/query/acc.cgi?acc=GSE55504	https://www.ncbi.nlm.nih.gov/pubmed/24740065	ftp://ftp.ncbi.nlm.nih.gov/geo/series/GSE55nnn/GSE55504/	https://www.ncbi.nlm.nih.gov/Traces/study/?acc=PRJNA239814	SRP039348
BDdb_0000057	Trisomy_21	Down syndrome	GSE55504	Domains of genomewide gene expression dysregulation in Down syndrome [RNA-seq]	24740065	Domains of genome-wide gene expression dysregulation in Down's syndrome	Letourneau A, Santoni FA, Bonilla X, Sailani MR, Gonzalez D, Kind J, Chevalier C, Thurman R, Sandstrom RS, Hibaoui Y, Garieri M, Popadin K, FalcoNonet E, Gagnebin M, Gehrig C, Vannier A, Guipponi M, Farinelli L, Robyr D, Migliavacca E, Borel C, Deutsch S, Feki A, Stamatoyannopoulos JA, Herault Y, van Steensel B, Guigo R, Antonarakis SE	IPSCs	None	IPSC	IPSC	Homo sapiens	RNA-Seq	GPL11154, GPL13112, GPL16791	https://www.ncbi.nlm.nih.gov/geo/query/acc.cgi?acc=GSE55504	https://www.ncbi.nlm.nih.gov/pubmed/24740065	ftp://ftp.ncbi.nlm.nih.gov/geo/series/GSE55nnn/GSE55504/	https://www.ncbi.nlm.nih.gov/Traces/study/?acc=PRJNA239814	SRP039348
BDdb_0000058	Trisomy_21	Down syndrome	GSE55504	Domains of genomewide gene expression dysregulation in Down syndrome [RNA-seq]	24740065	Domains of genome-wide gene expression dysregulation in Down's syndrome	Letourneau A, Santoni FA, Bonilla X, Sailani MR, Gonzalez D, Kind J, Chevalier C, Thurman R, Sandstrom RS, Hibaoui Y, Garieri M, Popadin K, FalcoNonet E, Gagnebin M, Gehrig C, Vannier A, Guipponi M, Farinelli L, Robyr D, Migliavacca E, Borel C, Deutsch S, Feki A, Stamatoyannopoulos JA, Herault Y, van Steensel B, Guigo R, Antonarakis SE	Primary fibroblasts	None	Connective	Fibroblasts	Homo sapiens	RNA-Seq	GPL11154, GPL13112, GPL16791	https://www.ncbi.nlm.nih.gov/geo/query/acc.cgi?acc=GSE55504	https://www.ncbi.nlm.nih.gov/pubmed/24740065	ftp://ftp.ncbi.nlm.nih.gov/geo/series/GSE55nnn/GSE55504/	https://www.ncbi.nlm.nih.gov/Traces/study/?acc=PRJNA239814	SRP039348
BDdb_0000059	Trisomy_21	Down syndrome	GSE55504	Domains of genomewide gene expression dysregulation in Down syndrome [RNA-seq]	24740065	Domains of genome-wide gene expression dysregulation in Down's syndrome	Letourneau A, Santoni FA, Bonilla X, Sailani MR, Gonzalez D, Kind J, Chevalier C, Thurman R, Sandstrom RS, Hibaoui Y, Garieri M, Popadin K, FalcoNonet E, Gagnebin M, Gehrig C, Vannier A, Guipponi M, Farinelli L, Robyr D, Migliavacca E, Borel C, Deutsch S, Feki A, Stamatoyannopoulos JA, Herault Y, van Steensel B, Guigo R, Antonarakis SE	Mouse embryonic fibroblasts	None	Connective	Fibroblasts	Mus musculus	RNA-Seq	GPL11154, GPL13112, GPL16791	https://www.ncbi.nlm.nih.gov/geo/query/acc.cgi?acc=GSE55504	https://www.ncbi.nlm.nih.gov/pubmed/24740065	ftp://ftp.ncbi.nlm.nih.gov/geo/series/GSE55nnn/GSE55504/	https://www.ncbi.nlm.nih.gov/Traces/study/?acc=PRJNA239814	SRP039348
BDdb_0000060	Trisomy_21	Down syndrome	GSE52249	Modelling and rescuing neurodevelopmental defect of Down syndrome using induced pluripotent stem cells from monozygotic twins discordant for trisomy 21 [RNA-seq]	24375627	Modelling and rescuing neurodevelopmental defect of Down syndrome using induced pluripotent stem cells from monozygotic twins discordant for trisomy 21	Hibaoui Y, Grad I, Letourneau A, Sailani MR, Dahoun S, Santoni FA, Gimelli S, Guipponi M, Pelte MF, Béna F, Antonarakis SE, Feki A.	None	IPSC	IPSC	IPSC	Homo sapiens	RNA-Seq	GPL11154	https://www.ncbi.nlm.nih.gov/geo/query/acc.cgi?acc=GSE52249	https://www.ncbi.nlm.nih.gov/pubmed/24375627	ftp://ftp.ncbi.nlm.nih.gov/geo/series/GSE52nnn/GSE52249/	https://www.ncbi.nlm.nih.gov/Traces/study/?acc=PRJNA227902	SRP032928
BDdb_0000061	Trisomy_21	Down syndrome	GSE42142	Global DNA Hypermethylation in Down Syndrome Placenta [RNA-Seq]	23754950	Global DNA hypermethylation in down syndrome placenta	Jin S, Lee YK, Lim YC, Zheng Z, Lin XM, Ng DP, Holbrook JD, Law HY, Kwek KY, Yeo GS, Ding C	Placenta	None	Maternal uterine	Placenta	Homo sapiens	RNA-Seq	GPL10999	https://www.ncbi.nlm.nih.gov/geo/query/acc.cgi?acc=GSE42142	https://www.ncbi.nlm.nih.gov/pubmed/23754950	ftp://ftp.ncbi.nlm.nih.gov/geo/series/GSE42nnn/GSE42142/	https://www.ncbi.nlm.nih.gov/Traces/study/?acc=PRJNA179205	SRP017123
BDdb_0000062	Trisomy_21	Down syndrome	GSE27443	RNA-Seq of rRNA depleted circulating endothelial progenitor cells (cEPCs) in trisomy 21 and euploid samples	21533138	Massive-scale RNA-Seq analysis of non ribosomal transcriptome in human trisomy 21	Costa V, Angelini C, D'Apice L, Mutarelli M, Casamassimi A, Sommese L, Gallo MA, Aprile M, Esposito R, Leone L, Donizetti A, Crispi S, Rienzo M, Sarubbi B, Calabrò R, Picardi M, Salvatore P, Infante T, De Berardinis P, Napoli C, Ciccodicola A	None	circulating endothelial progenitor cells	Blood	Circulating endothelial progenitor cells	Homo sapiens	RNA-Seq	GPL9442	https://www.ncbi.nlm.nih.gov/geo/query/acc.cgi?acc=GSE27443	https://www.ncbi.nlm.nih.gov/pubmed/21533138	ftp://ftp.ncbi.nlm.nih.gov/geo/series/GSE27nnn/GSE27443/	None	None
BDdb_0000063	Trisomy_21	Down syndrome	GSE79842	RNAseq from disomic and trisomic fibroblasts and lymphoblastoids	27472900	Trisomy 21 consistently activates the interferon response	Sullivan KD, Pandey A, Jackson LP, Espinosa JM	None	Fibroblast	Connective	Fibroblasts	Homo sapiens	RNA-Seq	GPL16791	https://www.ncbi.nlm.nih.gov/geo/query/acc.cgi?acc=GSE79842	https://www.ncbi.nlm.nih.gov/pubmed/27472900	ftp://ftp.ncbi.nlm.nih.gov/geo/series/GSE79nnn/GSE79842/suppl/GSE79842_HTSeq_in_fib_counts.txt.gz	https://www.ncbi.nlm.nih.gov/Traces/study/?acc=PRJNA317170	SRP072769
BDdb_0000064	Trisomy_21	Down syndrome	GSE79842	RNAseq from disomic and trisomic fibroblasts and lymphoblastoids	27472900	Trisomy 21 consistently activates the interferon response	Sullivan KD, Pandey A, Jackson LP, Espinosa JM	None	Lymphoblast	Lymphoid	Lymphoblast	Homo sapiens	RNA-Seq	GPL16791	https://www.ncbi.nlm.nih.gov/geo/query/acc.cgi?acc=GSE79842	https://www.ncbi.nlm.nih.gov/pubmed/27472900	ftp://ftp.ncbi.nlm.nih.gov/geo/series/GSE79nnn/GSE79842/suppl/GSE79842_HTSeq_in_fib_counts.txt.gz	https://www.ncbi.nlm.nih.gov/Traces/study/?acc=PRJNA317170	SRP072769
BDdb_0000065	Trisomy_21	Down syndrome	GSE79842	RNAseq from disomic and trisomic fibroblasts and lymphoblastoids	27472900	Trisomy 21 consistently activates the interferon response	Sullivan KD, Pandey A, Jackson LP, Espinosa JM	None	Fibroblast	Connective	Fibroblasts	Homo sapiens	RNA-Seq	GPL16791	https://www.ncbi.nlm.nih.gov/geo/query/acc.cgi?acc=GSE79842	https://www.ncbi.nlm.nih.gov/pubmed/27472900	ftp://ftp.ncbi.nlm.nih.gov/geo/series/GSE79nnn/GSE79842/suppl/GSE79842_HTSeq_in_fib_counts.txt.gz	https://www.ncbi.nlm.nih.gov/Traces/study/?acc=PRJNA317170	SRP072769
BDdb_0000066	Trisomy_21	Down syndrome	GSE84526	RNAseq from Dp16 and control mice	27472900	Trisomy 21 consistently activates the interferon response	Sullivan KD, Pandey A, Jackson LP, Espinosa JM	None	LSK cells	Lymphoid	LSK cells	Mus musculus	RNA-Seq	GPL17021	https://www.ncbi.nlm.nih.gov/geo/query/acc.cgi?acc=GSE84526	https://www.ncbi.nlm.nih.gov/pubmed/27472900	ftp://ftp.ncbi.nlm.nih.gov/geo/series/GSE84nnn/GSE84526/suppl/GSE84526_HTSeq_in_DP16mouse_counts.txt.gz	https://www.ncbi.nlm.nih.gov/Traces/study/?acc=PRJNA329595	SRP078911
BDdb_0000067	Trisomy_21	Down syndrome	GSE84531	RNAseq from disomic and trisomic T cells and monocytes	27653685	Multivalent Chromatin Engagement and Inter-domain Crosstalk Regulate MORC3 ATPase	Sullivan KD, Pandey A, Smith K, Espinosa JM	None	T cells	Lymphoid	T cell	Homo sapiens	RNA-Seq	GPL20301	https://www.ncbi.nlm.nih.gov/geo/query/acc.cgi?acc=GSE84531	https://www.ncbi.nlm.nih.gov/pubmed/27653685	ftp://ftp.ncbi.nlm.nih.gov/geo/series/GSE84nnn/GSE84531/suppl/GSE84531_HTSeq_in_mon_counts.txt.gz	https://www.ncbi.nlm.nih.gov/Traces/study/?acc=PRJNA329594	SRP078912
BDdb_0000068	Trisomy_21	Down syndrome	GSE84531	RNAseq from disomic and trisomic T cells and monocytes	27653685	Multivalent Chromatin Engagement and Inter-domain Crosstalk Regulate MORC3 ATPase	Sullivan KD, Pandey A, Smith K, Espinosa JM	None	Monocyte	Blood	Monocyte	Homo sapiens	RNA-Seq	GPL20301	https://www.ncbi.nlm.nih.gov/geo/query/acc.cgi?acc=GSE84531	https://www.ncbi.nlm.nih.gov/pubmed/27653685	ftp://ftp.ncbi.nlm.nih.gov/geo/series/GSE84nnn/GSE84531/suppl/GSE84531_HTSeq_in_mon_counts.txt.gz	https://www.ncbi.nlm.nih.gov/Traces/study/?acc=PRJNA329594	SRP078912
BDdb_0000069	Trisomy_21	Down syndrome	GSE59378	HSA21 Single-minded 2 (Sim2) binding sites co-localize with super-enhancers and pioneer transcription factors in pluripotent mouse ES cells	25955728	HSA21 Single-Minded 2 (Sim2) Binding Sites Co-Localize with Super-Enhancers and Pioneer Transcription Factors in Pluripotent Mouse ES Cells	Letourneau A, Cobellis G, Fort A, Santoni FA, Garieri M, FalcoNonet E, Ribaux P, Vannier A, Guipponi M, Carninci P, Borel C, Antonarakis SE	None	embryonic stem cells	Embryo	Embryonic stem cells	Mus musculus	ChIP-Seq	GPL13112	https://www.ncbi.nlm.nih.gov/geo/query/acc.cgi?acc=GSE59378	https://www.ncbi.nlm.nih.gov/pubmed/25955728	ftp://ftp.ncbi.nlm.nih.gov/geo/series/GSE59nnn/GSE59378/	https://www.ncbi.nlm.nih.gov/Traces/study/?acc=PRJNA255218	SRP044302
BDdb_0000070	Trisomy_21	Down syndrome	GSE59373	HSA21 Single-minded 2 (Sim2) binding sites co-localize with super-enhancers and pioneer transcription factors in pluripotent mouse ES cells	25955728	HSA21 Single-Minded 2 (Sim2) Binding Sites Co-Localize with Super-Enhancers and Pioneer Transcription Factors in Pluripotent Mouse ES Cells	Letourneau A, Cobellis G, Fort A, Santoni FA, Garieri M, FalcoNonet E, Ribaux P, Vannier A, Guipponi M, Carninci P, Borel C, Antonarakis SE	None	embryonic stem cells	Embryo	Embryonic stem cells	Mus musculus	RNA-Seq	GPL13112	https://www.ncbi.nlm.nih.gov/geo/query/acc.cgi?acc=GSE59373	https://www.ncbi.nlm.nih.gov/pubmed/25955728	ftp://ftp.ncbi.nlm.nih.gov/geo/series/GSE59nnn/GSE59373/	https://www.ncbi.nlm.nih.gov/Traces/study/?acc=PRJNA255219	SRP044301
BDdb_0000071	Trisomy_21	Down syndrome	GSE64840	Questioned validity of GEDDs in DS	None	None	None	Mouse embyronic fibroblasts	None	Embryo	Embryonic stem cells	Mus musculus	RNA-Seq	GPL17021	https://www.ncbi.nlm.nih.gov/geo/query/acc.cgi?acc=GSE64840	None	ftp://ftp.ncbi.nlm.nih.gov/geo/series/GSE64nnn/GSE64840/	https://www.ncbi.nlm.nih.gov/Traces/study/?acc=PRJNA272141	SRP051977
BDdb_0000072	Trisomy_21	Down syndrome	GSE48553	Triplication of a 21q22 region contributes to B cell transformation through HMGN1 overexpression and loss of histone H3 Lys27 trimethylation	24747640	Triplication of a 21q22 region contributes to B cell transformation through HMGN1 overexpression and loss of histone H3 Lys27 trimethylation	Lane AA, Weinstock DM	None	proB cell	Bone marrow	B cell	Mus musculus	RNA-Seq	GPL13112	https://www.ncbi.nlm.nih.gov/geo/query/acc.cgi?acc=GSE48553	https://www.ncbi.nlm.nih.gov/pubmed/24747640	ftp://ftp.ncbi.nlm.nih.gov/geo/series/GSE48nnn/GSE48553/	https://www.ncbi.nlm.nih.gov/Traces/study/?acc=PRJNA210618	SRP026566
BDdb_0000073	Trisomy_21	Down syndrome	GSE48534	Triplication of a 21q22 region contributes to B cell transformation through HMGN1 overexpression and loss of histone H3 Lys27 trimethylation	24747640	Triplication of a 21q22 region contributes to B cell transformation through HMGN1 overexpression and loss of histone H3 Lys27 trimethylation	Lane AA, Weinstock DM	None	proB cell	Bone marrow	B cell	Mus musculus	ChIP-Seq	GPL13112	https://www.ncbi.nlm.nih.gov/geo/query/acc.cgi?acc=GSE48534	https://www.ncbi.nlm.nih.gov/pubmed/24747640	ftp://ftp.ncbi.nlm.nih.gov/geo/series/GSE48nnn/GSE48534/	https://www.ncbi.nlm.nih.gov/Traces/study/?acc=PRJNA210448	SRP026543
BDdb_0000074	Trisomy_8, Trisomy_13, Trisomy_22, monosomy X	Warkany syndrome 2; Patau syndrome	GSE49247	Gene expression analysis of induced pluripotent stem cells from aneuploid chromosomal syndromes	24564826	Gene expression analysis of induced pluripotent stem cells from aneuploid chromosomal syndromes	Zhang R, Hao L, Wang L, Chen M, Yu J, Xiao J, Wu J	None	IPSC	IPSC	IPSC	Homo sapiens	RNA-Seq	GPL9442	https://www.ncbi.nlm.nih.gov/geo/query/acc.cgi?acc=GSE49247	https://www.ncbi.nlm.nih.gov/pubmed/24564826	ftp://ftp.ncbi.nlm.nih.gov/geo/series/GSE49nnn/GSE49247/	https://www.ncbi.nlm.nih.gov/Traces/study/?acc=PRJNA213398	SRP028255
BDdb_0000075	Trisomy_8	Warkany syndrome 2	GSE38483	Global DNA methylation study of trisomy 8 AML	25674022	Trisomy 8 Acute Myeloid Leukemia Analysis Reveals New Insights of DNA Methylome with Identification of HHEX as Potential Diagnostic Marker	Saied MH, Marzec J, Khalid S, Smith P et al.	None	mononuclear cell	Blood	PBMC	Homo sapiens	DNA methylation	GPL10999	https://www.ncbi.nlm.nih.gov/geo/query/acc.cgi?acc=GSE38483	https://www.ncbi.nlm.nih.gov/pubmed/25674022	ftp://ftp.ncbi.nlm.nih.gov/geo/series/GSE38nnn/GSE38483/	https://www.ncbi.nlm.nih.gov/Traces/study/?acc=PRJNA168015	SRP013560
BDdb_0000076	monosomy X	Turner syndrome	GSE55939	Human germ cell formation in xenotransplants of induced pluripotent stem cells carrying X chromosome aneuploidies	25242416	Human germ cell formation in xenotransplants of induced pluripotent stem cells carrying X chromosome aneuploidies	Dominguez AA, Chiang HR, Sukhwani M, Orwig KE et al.	None	IPSC	IPSC	IPSC	Homo sapiens	RNA-Seq	GPL11154	https://www.ncbi.nlm.nih.gov/geo/query/acc.cgi?acc=GSE55939	https://www.ncbi.nlm.nih.gov/pubmed/25242416	https://www.ncbi.nlm.nih.gov/Traces/study/?acc=PRJNA241371	ftp://ftp.ncbi.nlm.nih.gov/geo/series/GSE55nnn/GSE55939/	SRP040145
BDdb_0000077	Trisomy_XXY	Klinefelter syndrome	GSE103613	Transcriptome analysis of fetal Klinefelter testis tissue samples compared to controls	29186436	Transcriptome profiling of fetal Klinefelter testis tissue reveals a possible involvement of long non-coding RNAs in gonocyte maturation	Winge SB, Dalgaard MD, Jensen JM, Graem N et al.	Fetal gonad	None	Gonadal	Fetal gonad	Homo sapiens	RNA-Seq	GPL11154; GPL16791	https://www.ncbi.nlm.nih.gov/geo/query/acc.cgi?acc=GSE103613	https://www.ncbi.nlm.nih.gov/pubmed/29186436	ftp://ftp.ncbi.nlm.nih.gov/geo/series/GSE103nnn/GSE103613/	https://www.ncbi.nlm.nih.gov/Traces/study/?acc=PRJNA402071	SRP117093
BDdb_0000078	Trisomy_XXY	Klinefelter syndrome	GSE103905	Transcriptome analysis of adult Klinefelter testis tissue samples compared to controls	29789566	Transcriptome analysis of the adult human Klinefelter testis and cellularity-matched controls reveals disturbed differentiation of Sertoli- and Leydig cells	Winge SB, Dalgaard MD, Belling KG, Jensen JM et al.	Testis	None	Gonadal	Testis	Homo sapiens	RNA-Seq	GPL11154	https://www.ncbi.nlm.nih.gov/geo/query/acc.cgi?acc=GSE103905	https://www.ncbi.nlm.nih.gov/pubmed/29789566	ftp://ftp.ncbi.nlm.nih.gov/geo/series/GSE103nnn/GSE103905/	https://www.ncbi.nlm.nih.gov/Traces/study/?acc=PRJNA407448	SRP117733
BDdb_0000079	Trisomy_XXY	Klinefelter syndrome	GSE103905	Transcriptome analysis of adult Klinefelter testis tissue samples compared to controls	29789566	Transcriptome analysis of the adult human Klinefelter testis and cellularity-matched controls reveals disturbed differentiation of Sertoli- and Leydig cells	Winge SB, Dalgaard MD, Belling KG, Jensen JM et al.	Testis	None	Gonadal	Testis	Homo sapiens	RNA-Seq	GPL11154	https://www.ncbi.nlm.nih.gov/geo/query/acc.cgi?acc=GSE103905	https://www.ncbi.nlm.nih.gov/pubmed/29789566	ftp://ftp.ncbi.nlm.nih.gov/geo/series/GSE103nnn/GSE103905/	https://www.ncbi.nlm.nih.gov/Traces/study/?acc=PRJNA407448	SRP117733
BDdb_0000080	Trisomy_XXY	Klinefelter syndrome	GSE103905	Transcriptome analysis of adult Klinefelter testis tissue samples compared to controls	29789566	Transcriptome analysis of the adult human Klinefelter testis and cellularity-matched controls reveals disturbed differentiation of Sertoli- and Leydig cells	Winge SB, Dalgaard MD, Belling KG, Jensen JM et al.	Testis	None	Gonadal	Testis	Homo sapiens	RNA-Seq	GPL11154	https://www.ncbi.nlm.nih.gov/geo/query/acc.cgi?acc=GSE103905	https://www.ncbi.nlm.nih.gov/pubmed/29789566	ftp://ftp.ncbi.nlm.nih.gov/geo/series/GSE103nnn/GSE103905/	https://www.ncbi.nlm.nih.gov/Traces/study/?acc=PRJNA407448	SRP117733
BDdb_0000081	Trisomy_XXY	Klinefelter syndrome	GSE103905	Transcriptome analysis of adult Klinefelter testis tissue samples compared to controls	29789566	Transcriptome analysis of the adult human Klinefelter testis and cellularity-matched controls reveals disturbed differentiation of Sertoli- and Leydig cells	Winge SB, Dalgaard MD, Belling KG, Jensen JM et al.	Testis	None	Gonadal	Testis	Homo sapiens	RNA-Seq	GPL11154	https://www.ncbi.nlm.nih.gov/geo/query/acc.cgi?acc=GSE103905	https://www.ncbi.nlm.nih.gov/pubmed/29789566	ftp://ftp.ncbi.nlm.nih.gov/geo/series/GSE103nnn/GSE103905/	https://www.ncbi.nlm.nih.gov/Traces/study/?acc=PRJNA407448	SRP117733
BDdb_0000082	Trisomy_21	Down syndrome	GSE42074	Global DNA Hypermethylation in Down Syndrome Placenta [Bisulfite-Seq]	23754950	Global DNA hypermethylation in down syndrome placenta	Jin S, Lee YK, Lim YC, Zheng Z, Lin XM, Ng DP, Holbrook JD, Law HY, Kwek KY, Yeo GS, Ding C	Placenta	None	Maternal uterine	Placenta	Homo sapiens	DNA methylation	GPL10999	https://www.ncbi.nlm.nih.gov/geo/query/acc.cgi?acc=GSE42074	https://www.ncbi.nlm.nih.gov/pubmed/23754950	ftp://ftp.ncbi.nlm.nih.gov/geo/series/GSE42nnn/GSE42074/	https://www.ncbi.nlm.nih.gov/Traces/study/?acc=PRJNA179204	SRP017124
BDdb_0000083	Trisomy_21	Down syndrome	GSE100680	APP levels mediate beta-amyloid but not tau-related aspects of Alzheimer’s disease in a Down syndrome model of cortical neurogenesis.	29861166	The Impact of APP on Alzheimer-like Pathogenesis and Gene Expression in Down Syndrome iPSC-Derived Neurons	Ovchinnikov DA, Korn O, Virshup I, Wells CA, Wolvetang EJ	None	Neuronal differentiation culture	IPSC	IPSC derived neurons	Homo sapiens	DNA microarray	GPL10558	https://www.ncbi.nlm.nih.gov/geo/query/acc.cgi?acc=GSE100680	https://www.ncbi.nlm.nih.gov/pubmed/29861166	ftp://ftp.ncbi.nlm.nih.gov/geo/series/GSE100nnn/GSE100680/	None	None
BDdb_0000084	Trisomy_21	Down syndrome	GSE100680	APP levels mediate beta-amyloid but not tau-related aspects of Alzheimer’s disease in a Down syndrome model of cortical neurogenesis.	29861166	The Impact of APP on Alzheimer-like Pathogenesis and Gene Expression in Down Syndrome iPSC-Derived Neurons	Ovchinnikov DA, Korn O, Virshup I, Wells CA, Wolvetang EJ	None	Neuronal differentiation culture	IPSC	IPSC derived neurons	Homo sapiens	DNA microarray	GPL10558	https://www.ncbi.nlm.nih.gov/geo/query/acc.cgi?acc=GSE100680	https://www.ncbi.nlm.nih.gov/pubmed/29861166	ftp://ftp.ncbi.nlm.nih.gov/geo/series/GSE100nnn/GSE100680/	None	None
BDdb_0000085	Trisomy_21	Down syndrome	GSE100680	APP levels mediate beta-amyloid but not tau-related aspects of Alzheimer’s disease in a Down syndrome model of cortical neurogenesis.	29861166	The Impact of APP on Alzheimer-like Pathogenesis and Gene Expression in Down Syndrome iPSC-Derived Neurons	Ovchinnikov DA, Korn O, Virshup I, Wells CA, Wolvetang EJ	None	Neuronal differentiation culture	IPSC	IPSC derived neurons	Homo sapiens	DNA microarray	GPL10558	https://www.ncbi.nlm.nih.gov/geo/query/acc.cgi?acc=GSE100680	https://www.ncbi.nlm.nih.gov/pubmed/29861166	ftp://ftp.ncbi.nlm.nih.gov/geo/series/GSE100nnn/GSE100680/	None	None
BDdb_0000086	Trisomy_21	Down syndrome	GSE100680	APP levels mediate beta-amyloid but not tau-related aspects of Alzheimer’s disease in a Down syndrome model of cortical neurogenesis.	29861166	The Impact of APP on Alzheimer-like Pathogenesis and Gene Expression in Down Syndrome iPSC-Derived Neurons	Ovchinnikov DA, Korn O, Virshup I, Wells CA, Wolvetang EJ	None	Neuronal differentiation culture	IPSC	IPSC derived neurons	Homo sapiens	DNA microarray	GPL10558	https://www.ncbi.nlm.nih.gov/geo/query/acc.cgi?acc=GSE100680	https://www.ncbi.nlm.nih.gov/pubmed/29861166	ftp://ftp.ncbi.nlm.nih.gov/geo/series/GSE100nnn/GSE100680/	None	None
BDdb_0000087	Trisomy_21	Down syndrome	GSE110064	Downregulation of Endothelin Receptor B Contributes to Defective B Cell Lymphopoiesis in Trisomy 21 Pluripotent Cells	29789608	Downregulation of Endothelin Receptor B Contributes to Defective B Cell Lymphopoiesis in Trisomy 21 Pluripotent Stem Cells	MacLean GA, McEldoon J, Huang J, Allred J, Canver MC, Orkin SH	B cell	None	Bone marrow	B cell	Homo sapiens	DNA microarray	GPL570	https://www.ncbi.nlm.nih.gov/geo/query/acc.cgi?acc=GSE110064	https://www.ncbi.nlm.nih.gov/pubmed/29789608	ftp://ftp.ncbi.nlm.nih.gov/geo/series/GSE110nnn/GSE110064/	None	None
BDdb_0000088	Trisomy_21	Down syndrome	GSE98697	Coding and Nncoding gene expression of 48 pediatric AML samples	28794406	The Nn-coding RNA landscape of human hematopoiesis and leukemia	Schwarzer A, Emmrich S, Schmidt F, Beck D, Ng M, Reimer C, Adams FF, Grasedieck S, Witte D, Käbler S, Wong JWH, Shah A, Huang Y, Jammal R, Maroz A, Jongen-Lavrencic M, Schambach A, Kuchenbauer F, Pimanda JE, Reinhardt D, Heckl D, Klusmann JH	None	AML blasts	Bone marrow	AML blasts	Homo sapiens	DNA microarray	GPL23434	https://www.ncbi.nlm.nih.gov/geo/query/acc.cgi?acc=GSE98697	https://www.ncbi.nlm.nih.gov/pubmed/28794406	ftp://ftp.ncbi.nlm.nih.gov/geo/series/GSE98nnn/GSE98697/	None	None
BDdb_0000089	Trisomy_21	Down syndrome	GSE69210	Modular Transcriptional Repertoire and microRNA-target Analyses in Thymic Tissue of Down Syndrome Infants	26848775	Modular transcriptional repertoire and MicroRNA target analyses characterize geNmic dysregulation in the thymus of Down syndrome infants	Moreira-Filho CA, Bando SY, Bertonha FB, Silva FN, Costa Lda F, Ferreira LR, Furlanetto G, Chacur P, Zerbini MC, Carneiro-Sampaio M	Thymus	None	Lymphoid	Thymus	Homo sapiens	DNA microarray	GPL13497	https://www.ncbi.nlm.nih.gov/geo/query/acc.cgi?acc=GSE69210	https://www.ncbi.nlm.nih.gov/pubmed/26848775	ftp://ftp.ncbi.nlm.nih.gov/geo/series/GSE69nnn/GSE69210/	None	None
BDdb_0000090	Trisomy_21	Down syndrome	GSE84887	Molecular Characterization of Down Syndrome Embryonic Stem Cells Reveals a Role for RUNX1 in Neural Differentiation	27618722	Molecular Characterization of Down Syndrome Embryonic Stem Cells Reveals a Role for RUNX1 in Neural Differentiation	Halevy T, Biancotti JC, Yanuka O, Golan-Lev T, Benvenisty N	None	neural progenitor cells	IPSC	IPSC derived neurons	Homo sapiens	DNA microarray	GPL570, GPL6244	https://www.ncbi.nlm.nih.gov/geo/query/acc.cgi?acc=GSE84887	https://www.ncbi.nlm.nih.gov/pubmed/27618722	ftp://ftp.ncbi.nlm.nih.gov/geo/series/GSE84nnn/GSE84887/	None	None
BDdb_0000091	Trisomy_21	Down syndrome	GSE83449	caArray_orkin-0038: Identification of distinct molecular pheNtypes in acute megakaryoblastic leukemia by gene expression profiling	16492768	Identification of distinct molecular pheNtypes in acute megakaryoblastic leukemia by gene expression profiling	Bourquin JP, Subramanian A, Langebrake C, Reinhardt D, Bernard O, Ballerini P, Baruchel A, Cavé H, Dastugue N, Hasle H, Kaspers GL, Lessard M, Michaux L, Vyas P, van Wering E, Zwaan CM, Golub TR, Orkin SH	AMKL samples	None	Bone marrow	AML blasts	Homo sapiens	DNA microarray	GPL96	https://www.ncbi.nlm.nih.gov/geo/query/acc.cgi?acc=GSE83449	https://www.ncbi.nlm.nih.gov/pubmed/16492768	ftp://ftp.ncbi.nlm.nih.gov/geo/series/GSE83nnn/GSE83449/	None	None
BDdb_0000092	Trisomy_21	Down syndrome	GSE59630	Longitudinal Gene Expression Analysis in Human Brain identifies biological processes underlying neuropathology in Down Syndrome	26924435	Down Syndrome Developmental Brain Transcriptome Reveals Defective Oligodendrocyte Differentiation and Myelination	Olmos-SerraN JL, Kang HJ, Tyler WA, Silbereis JC, Cheng F, Zhu Y, Pletikos M, Jankovic-Rapan L, Cramer NP, Galdzicki Z, Goodliffe J, Peters A, Sethares C, Delalle I, Golden JA, Haydar TF, Sestan N	Brain	None	Brain	Cerebral cortex	Homo sapiens	DNA microarray	GPL5175	https://www.ncbi.nlm.nih.gov/geo/query/acc.cgi?acc=GSE59630	https://www.ncbi.nlm.nih.gov/pubmed/26924435	ftp://ftp.ncbi.nlm.nih.gov/geo/series/GSE59nnn/GSE59630/	None	None
BDdb_0000093	Trisomy_21	Down syndrome	GSE59630	Longitudinal Gene Expression Analysis in Human Brain identifies biological processes underlying neuropathology in Down Syndrome	26924435	Down Syndrome Developmental Brain Transcriptome Reveals Defective Oligodendrocyte Differentiation and Myelination	Olmos-SerraN JL, Kang HJ, Tyler WA, Silbereis JC, Cheng F, Zhu Y, Pletikos M, Jankovic-Rapan L, Cramer NP, Galdzicki Z, Goodliffe J, Peters A, Sethares C, Delalle I, Golden JA, Haydar TF, Sestan N	Brain	None	Brain	Cerebral cortex	Homo sapiens	DNA microarray	GPL5175	https://www.ncbi.nlm.nih.gov/geo/query/acc.cgi?acc=GSE59630	https://www.ncbi.nlm.nih.gov/pubmed/26924435	ftp://ftp.ncbi.nlm.nih.gov/geo/series/GSE59nnn/GSE59630/	None	None
BDdb_0000094	Trisomy_21	Down syndrome	GSE59630	Longitudinal Gene Expression Analysis in Human Brain identifies biological processes underlying neuropathology in Down Syndrome	26924435	Down Syndrome Developmental Brain Transcriptome Reveals Defective Oligodendrocyte Differentiation and Myelination	Olmos-SerraN JL, Kang HJ, Tyler WA, Silbereis JC, Cheng F, Zhu Y, Pletikos M, Jankovic-Rapan L, Cramer NP, Galdzicki Z, Goodliffe J, Peters A, Sethares C, Delalle I, Golden JA, Haydar TF, Sestan N	Brain	None	Brain	Cerebellar	Homo sapiens	DNA microarray	GPL5175	https://www.ncbi.nlm.nih.gov/geo/query/acc.cgi?acc=GSE59630	https://www.ncbi.nlm.nih.gov/pubmed/26924435	ftp://ftp.ncbi.nlm.nih.gov/geo/series/GSE59nnn/GSE59630/	None	None
BDdb_0000095	Trisomy_21	Down syndrome	GSE59630	Longitudinal Gene Expression Analysis in Human Brain identifies biological processes underlying neuropathology in Down Syndrome	26924435	Down Syndrome Developmental Brain Transcriptome Reveals Defective Oligodendrocyte Differentiation and Myelination	Olmos-SerraN JL, Kang HJ, Tyler WA, Silbereis JC, Cheng F, Zhu Y, Pletikos M, Jankovic-Rapan L, Cramer NP, Galdzicki Z, Goodliffe J, Peters A, Sethares C, Delalle I, Golden JA, Haydar TF, Sestan N	Brain	None	Brain	Cerebral cortex	Homo sapiens	DNA microarray	GPL5175	https://www.ncbi.nlm.nih.gov/geo/query/acc.cgi?acc=GSE59630	https://www.ncbi.nlm.nih.gov/pubmed/26924435	ftp://ftp.ncbi.nlm.nih.gov/geo/series/GSE59nnn/GSE59630/	None	None
BDdb_0000096	Trisomy_21	Down syndrome	GSE59630	Longitudinal Gene Expression Analysis in Human Brain identifies biological processes underlying neuropathology in Down Syndrome	26924435	Down Syndrome Developmental Brain Transcriptome Reveals Defective Oligodendrocyte Differentiation and Myelination	Olmos-SerraN JL, Kang HJ, Tyler WA, Silbereis JC, Cheng F, Zhu Y, Pletikos M, Jankovic-Rapan L, Cramer NP, Galdzicki Z, Goodliffe J, Peters A, Sethares C, Delalle I, Golden JA, Haydar TF, Sestan N	Brain	None	Brain	Hippocampus	Homo sapiens	DNA microarray	GPL5175	https://www.ncbi.nlm.nih.gov/geo/query/acc.cgi?acc=GSE59630	https://www.ncbi.nlm.nih.gov/pubmed/26924435	ftp://ftp.ncbi.nlm.nih.gov/geo/series/GSE59nnn/GSE59630/	None	None
BDdb_0000097	Trisomy_21	Down syndrome	GSE59630	Longitudinal Gene Expression Analysis in Human Brain identifies biological processes underlying neuropathology in Down Syndrome	26924435	Down Syndrome Developmental Brain Transcriptome Reveals Defective Oligodendrocyte Differentiation and Myelination	Olmos-SerraN JL, Kang HJ, Tyler WA, Silbereis JC, Cheng F, Zhu Y, Pletikos M, Jankovic-Rapan L, Cramer NP, Galdzicki Z, Goodliffe J, Peters A, Sethares C, Delalle I, Golden JA, Haydar TF, Sestan N	Brain	None	Brain	Cerebral cortex	Homo sapiens	DNA microarray	GPL5175	https://www.ncbi.nlm.nih.gov/geo/query/acc.cgi?acc=GSE59630	https://www.ncbi.nlm.nih.gov/pubmed/26924435	ftp://ftp.ncbi.nlm.nih.gov/geo/series/GSE59nnn/GSE59630/	None	None
BDdb_0000098	Trisomy_21	Down syndrome	GSE59630	Longitudinal Gene Expression Analysis in Human Brain identifies biological processes underlying neuropathology in Down Syndrome	26924435	Down Syndrome Developmental Brain Transcriptome Reveals Defective Oligodendrocyte Differentiation and Myelination	Olmos-SerraN JL, Kang HJ, Tyler WA, Silbereis JC, Cheng F, Zhu Y, Pletikos M, Jankovic-Rapan L, Cramer NP, Galdzicki Z, Goodliffe J, Peters A, Sethares C, Delalle I, Golden JA, Haydar TF, Sestan N	Brain	None	Brain	Cerebral cortex	Homo sapiens	DNA microarray	GPL5175	https://www.ncbi.nlm.nih.gov/geo/query/acc.cgi?acc=GSE59630	https://www.ncbi.nlm.nih.gov/pubmed/26924435	ftp://ftp.ncbi.nlm.nih.gov/geo/series/GSE59nnn/GSE59630/	None	None
BDdb_0000099	Trisomy_21	Down syndrome	GSE59630	Longitudinal Gene Expression Analysis in Human Brain identifies biological processes underlying neuropathology in Down Syndrome	26924435	Down Syndrome Developmental Brain Transcriptome Reveals Defective Oligodendrocyte Differentiation and Myelination	Olmos-SerraN JL, Kang HJ, Tyler WA, Silbereis JC, Cheng F, Zhu Y, Pletikos M, Jankovic-Rapan L, Cramer NP, Galdzicki Z, Goodliffe J, Peters A, Sethares C, Delalle I, Golden JA, Haydar TF, Sestan N	Brain	None	Brain	Cerebral cortex	Homo sapiens	DNA microarray	GPL5175	https://www.ncbi.nlm.nih.gov/geo/query/acc.cgi?acc=GSE59630	https://www.ncbi.nlm.nih.gov/pubmed/26924435	ftp://ftp.ncbi.nlm.nih.gov/geo/series/GSE59nnn/GSE59630/	None	None
BDdb_0000100	Trisomy_21	Down syndrome	GSE59630	Longitudinal Gene Expression Analysis in Human Brain identifies biological processes underlying neuropathology in Down Syndrome	26924435	Down Syndrome Developmental Brain Transcriptome Reveals Defective Oligodendrocyte Differentiation and Myelination	Olmos-SerraN JL, Kang HJ, Tyler WA, Silbereis JC, Cheng F, Zhu Y, Pletikos M, Jankovic-Rapan L, Cramer NP, Galdzicki Z, Goodliffe J, Peters A, Sethares C, Delalle I, Golden JA, Haydar TF, Sestan N	Brain	None	Brain	Cerebral cortex	Homo sapiens	DNA microarray	GPL5175	https://www.ncbi.nlm.nih.gov/geo/query/acc.cgi?acc=GSE59630	https://www.ncbi.nlm.nih.gov/pubmed/26924435	ftp://ftp.ncbi.nlm.nih.gov/geo/series/GSE59nnn/GSE59630/	None	None
BDdb_0000101	Trisomy_21	Down syndrome	GSE59630	Longitudinal Gene Expression Analysis in Human Brain identifies biological processes underlying neuropathology in Down Syndrome	26924435	Down Syndrome Developmental Brain Transcriptome Reveals Defective Oligodendrocyte Differentiation and Myelination	Olmos-SerraN JL, Kang HJ, Tyler WA, Silbereis JC, Cheng F, Zhu Y, Pletikos M, Jankovic-Rapan L, Cramer NP, Galdzicki Z, Goodliffe J, Peters A, Sethares C, Delalle I, Golden JA, Haydar TF, Sestan N	Brain	None	Brain	Cerebral cortex	Homo sapiens	DNA microarray	GPL5175	https://www.ncbi.nlm.nih.gov/geo/query/acc.cgi?acc=GSE59630	https://www.ncbi.nlm.nih.gov/pubmed/26924435	ftp://ftp.ncbi.nlm.nih.gov/geo/series/GSE59nnn/GSE59630/	None	None
BDdb_0000102	Trisomy_21	Down syndrome	GSE59630	Longitudinal Gene Expression Analysis in Human Brain identifies biological processes underlying neuropathology in Down Syndrome	26924435	Down Syndrome Developmental Brain Transcriptome Reveals Defective Oligodendrocyte Differentiation and Myelination	Olmos-SerraN JL, Kang HJ, Tyler WA, Silbereis JC, Cheng F, Zhu Y, Pletikos M, Jankovic-Rapan L, Cramer NP, Galdzicki Z, Goodliffe J, Peters A, Sethares C, Delalle I, Golden JA, Haydar TF, Sestan N	Brain	None	Brain	Cerebral cortex	Homo sapiens	DNA microarray	GPL5175	https://www.ncbi.nlm.nih.gov/geo/query/acc.cgi?acc=GSE59630	https://www.ncbi.nlm.nih.gov/pubmed/26924435	ftp://ftp.ncbi.nlm.nih.gov/geo/series/GSE59nnn/GSE59630/	None	None
BDdb_0000103	Trisomy_18	Edward syndrome	GSE65055	Expression data from euploid and trisomic 13, 18 and 21 human fetal cells	None	None	None	None	amniocytes	Fetus	Amniocytes	Homo sapiens	DNA microarray	GPL17930	https://www.ncbi.nlm.nih.gov/geo/query/acc.cgi?acc=GSE65055	None	ftp://ftp.ncbi.nlm.nih.gov/geo/series/GSE65nnn/GSE65055/	None	None
BDdb_0000104	Trisomy_13	Patau syndrome	GSE65055	Expression data from euploid and trisomic 13, 18 and 21 human fetal cells	None	None	None	None	amniocytes	Fetus	Amniocytes	Homo sapiens	DNA microarray	GPL17930	https://www.ncbi.nlm.nih.gov/geo/query/acc.cgi?acc=GSE65None55	None	ftp://ftp.ncbi.nlm.nih.gov/geo/series/GSE65nnn/GSE65None55/	None	None
BDdb_0000105	Trisomy_21	Down syndrome	GSE65055	Expression data from euploid and trisomic 13, 18 and 21 human fetal cells	None	None	None	None	Fibroblasts	Connective	Fibroblasts	Homo sapiens	DNA microarray	GPL17930	https://www.ncbi.nlm.nih.gov/geo/query/acc.cgi?acc=GSE65055	None	ftp://ftp.ncbi.nlm.nih.gov/geo/series/GSE65nnn/GSE65055/	None	None
BDdb_0000106	Trisomy_21	Down syndrome	GSE70102	Placental Transcriptomes in the Common Aneuploidies Reveal Critical Regions on the Trisomic Chromosomes and GeNme-Wide Effects	27328057	Placental transcriptomes in the common aneuploidies reveal critical regions on the trisomic chromosomes and geNme-wide effects	Bianco K, Gormley M, Farrell J, Zhou Y, Oliverio O, Tilden H, McMaster M, Fisher SJ	maternal fetal interface	None	Maternal uterine	Maternal fetal interface	Homo sapiens	DNA microarray	GPL570	https://www.ncbi.nlm.nih.gov/geo/query/acc.cgi?acc=GSE70102	https://www.ncbi.nlm.nih.gov/pubmed/27328057	ftp://ftp.ncbi.nlm.nih.gov/geo/series/GSE70nnn/GSE70102/	None	None
BDdb_0000107	Trisomy_18	Edward syndrome	GSE70102	Placental Transcriptomes in the Common Aneuploidies Reveal Critical Regions on the Trisomic Chromosomes and GeNme-Wide Effects	27328057	Placental transcriptomes in the common aneuploidies reveal critical regions on the trisomic chromosomes and geNme-wide effects	Bianco K, Gormley M, Farrell J, Zhou Y, Oliverio O, Tilden H, McMaster M, Fisher SJ	maternal fetal interface	None	Maternal uterine	Maternal fetal interface	Homo sapiens	DNA microarray	GPL570	https://www.ncbi.nlm.nih.gov/geo/query/acc.cgi?acc=GSE70102	https://www.ncbi.nlm.nih.gov/pubmed/27328057	ftp://ftp.ncbi.nlm.nih.gov/geo/series/GSE70nnn/GSE70102/	None	None
BDdb_0000108	Trisomy_13	Patau syndrome	GSE70102	Placental Transcriptomes in the Common Aneuploidies Reveal Critical Regions on the Trisomic Chromosomes and GeNme-Wide Effects	27328057	Placental transcriptomes in the common aneuploidies reveal critical regions on the trisomic chromosomes and geNme-wide effects	Bianco K, Gormley M, Farrell J, Zhou Y, Oliverio O, Tilden H, McMaster M, Fisher SJ	maternal fetal interface	None	Maternal uterine	Maternal fetal interface	Homo sapiens	DNA microarray	GPL570	https://www.ncbi.nlm.nih.gov/geo/query/acc.cgi?acc=GSE70102	https://www.ncbi.nlm.nih.gov/pubmed/27328057	ftp://ftp.ncbi.nlm.nih.gov/geo/series/GSE70nnn/GSE70102/	None	None
BDdb_0000109	Trisomy_21	Down syndrome	GSE64669	Expression data from diploid and aneuoploid human pluripotent stem cells-derived teratomas	26070610	TeratoScore: Assessing the Differentiation Potential of Human Pluripotent Stem Cells by Quantitative Expression Analysis of Teratomas	Avior Y, Biancotti JC, Benvenisty N	None	human pluripotent stem cells-derived teratomas	IPSC	IPSC	Homo sapiens	DNA microarray	GPL570	https://www.ncbi.nlm.nih.gov/geo/query/acc.cgi?acc=GSE64669	https://www.ncbi.nlm.nih.gov/pubmed/26070610	ftp://ftp.ncbi.nlm.nih.gov/geo/series/GSE64nnn/GSE64669/	None	None
BDdb_0000110	Trisomy_12	Mosaic syndrome	GSE64669	Expression data from diploid and aneuoploid human pluripotent stem cells-derived teratomas	26070610	TeratoScore: Assessing the Differentiation Potential of Human Pluripotent Stem Cells by Quantitative Expression Analysis of Teratomas	Avior Y, Biancotti JC, Benvenisty N	None	human pluripotent stem cells-derived teratomas	IPSC	IPSC	Homo sapiens	DNA microarray	GPL570	https://www.ncbi.nlm.nih.gov/geo/query/acc.cgi?acc=GSE64669	https://www.ncbi.nlm.nih.gov/pubmed/26070610	ftp://ftp.ncbi.nlm.nih.gov/geo/series/GSE64nnn/GSE64669/	None	None
BDdb_0000111	Trisomy_21	Down syndrome	GSE36787	Transcriptome profiling of trisomy 21 and euploid iPSC-derived hematopoietic progenitors expressing wtGATA1 or an amiN-truncated isoform of GATA1, GATA1short (GATA1s).	25621499	Pluripotent stem cells reveal erythroid-specific activities of the GATA1 N-terminus	Byrska-Bishop M, VanDorn D, Campbell AE, Betensky M, Arca PR, Yao Y, Gadue P, Costa FF, Nemiroff RL, Blobel GA, French DL, Hardison RC, Weiss MJ, Chou ST	None	hematopoietic cell	Bone marrow	Hematopoietic cell	Homo sapiens	DNA microarray	GPL6244	https://www.ncbi.nlm.nih.gov/geo/query/acc.cgi?acc=GSE36787	https://www.ncbi.nlm.nih.gov/pubmed/25621499	ftp://ftp.ncbi.nlm.nih.gov/geo/series/GSE36nnn/GSE36787/	None	None
BDdb_0000112	Trisomy_21	Down syndrome	GSE36787	Transcriptome profiling of trisomy 21 and euploid iPSC-derived hematopoietic progenitors expressing wtGATA1 or an amiN-truncated isoform of GATA1, GATA1short (GATA1s).	25621499	Pluripotent stem cells reveal erythroid-specific activities of the GATA1 N-terminus	Byrska-Bishop M, VanDorn D, Campbell AE, Betensky M, Arca PR, Yao Y, Gadue P, Costa FF, Nemiroff RL, Blobel GA, French DL, Hardison RC, Weiss MJ, Chou ST	None	hematopoietic cell	Bone marrow	Hematopoietic cell	Homo sapiens	DNA microarray	GPL6244	https://www.ncbi.nlm.nih.gov/geo/query/acc.cgi?acc=GSE36787	https://www.ncbi.nlm.nih.gov/pubmed/25621499	ftp://ftp.ncbi.nlm.nih.gov/geo/series/GSE36nnn/GSE36787/	None	None
BDdb_0000113	Trisomy_21	Down syndrome	GSE47014	Translating Dosage Compensation to Trisomy 21	23863942	Translating dosage compensation to trisomy 21	Jiang J, Jing Y, Cost GJ, Chiang JC, Kolpa HJ, Cotton AM, Carone DM, Carone BR, Shivak DA, Guschin DY, Pearl JR, Rebar EJ, Byron M, Gregory PD, Brown CJ, UrNv FD, Hall LL, Lawrence JB	None	IPSC	IPSC	IPSC	Homo sapiens	DNA microarray	GPL15207	https://www.ncbi.nlm.nih.gov/geo/query/acc.cgi?acc=GSE47014	https://www.ncbi.nlm.nih.gov/pubmed/23863942	ftp://ftp.ncbi.nlm.nih.gov/geo/series/GSE47nnn/GSE47014/	None	None
BDdb_0000114	Trisomy_21	Down syndrome	GSE47014	Translating Dosage Compensation to Trisomy 21	23863942	Translating dosage compensation to trisomy 21	Jiang J, Jing Y, Cost GJ, Chiang JC, Kolpa HJ, Cotton AM, Carone DM, Carone BR, Shivak DA, Guschin DY, Pearl JR, Rebar EJ, Byron M, Gregory PD, Brown CJ, UrNv FD, Hall LL, Lawrence JB	None	IPSC	IPSC	IPSC	Homo sapiens	DNA microarray	GPL15207	https://www.ncbi.nlm.nih.gov/geo/query/acc.cgi?acc=GSE47014	https://www.ncbi.nlm.nih.gov/pubmed/23863942	ftp://ftp.ncbi.nlm.nih.gov/geo/series/GSE47nnn/GSE47014/	None	None
BDdb_0000115	Trisomy_21	Down syndrome	GSE47014	Translating Dosage Compensation to Trisomy 21	23863942	Translating dosage compensation to trisomy 21	Jiang J, Jing Y, Cost GJ, Chiang JC, Kolpa HJ, Cotton AM, Carone DM, Carone BR, Shivak DA, Guschin DY, Pearl JR, Rebar EJ, Byron M, Gregory PD, Brown CJ, UrNv FD, Hall LL, Lawrence JB	None	IPSC	IPSC	IPSC	Homo sapiens	DNA microarray	GPL15207	https://www.ncbi.nlm.nih.gov/geo/query/acc.cgi?acc=GSE47014	https://www.ncbi.nlm.nih.gov/pubmed/23863942	ftp://ftp.ncbi.nlm.nih.gov/geo/series/GSE47nnn/GSE47014/	None	None
BDdb_0000116	Trisomy_21	Down syndrome	GSE47014	Translating Dosage Compensation to Trisomy 21	23863942	Translating dosage compensation to trisomy 21	Jiang J, Jing Y, Cost GJ, Chiang JC, Kolpa HJ, Cotton AM, Carone DM, Carone BR, Shivak DA, Guschin DY, Pearl JR, Rebar EJ, Byron M, Gregory PD, Brown CJ, UrNv FD, Hall LL, Lawrence JB	None	IPSC	IPSC	IPSC	Homo sapiens	DNA microarray	GPL15207	https://www.ncbi.nlm.nih.gov/geo/query/acc.cgi?acc=GSE47014	https://www.ncbi.nlm.nih.gov/pubmed/23863942	ftp://ftp.ncbi.nlm.nih.gov/geo/series/GSE47nnn/GSE47014/	None	None
BDdb_0000117	Trisomy_21	Down syndrome	GSE48611	Gene expression of human isogenic trisomy 21 induced pluripotent stem cells and derived neurons	23716668	Deficits in human trisomy 21 IPSC and neurons	Weick JP, Held DL, Bonadurer GF 3rd, Doers ME, Liu Y, Maguire C, Clark A, Knackert JA, Molinarolo K, Musser M, Yao L, Yin Y, Lu J, Zhang X, Zhang SC, Bhattacharyya A	None	IPSC	IPSC	IPSC	Homo sapiens	DNA microarray	GPL570	https://www.ncbi.nlm.nih.gov/geo/query/acc.cgi?acc=GSE48611	https://www.ncbi.nlm.nih.gov/pubmed/23716668	ftp://ftp.ncbi.nlm.nih.gov/geo/series/GSE48nnn/GSE48611/	None	None
BDdb_0000118	Trisomy_21	Down syndrome	GSE48611	Gene expression of human isogenic trisomy 21 induced pluripotent stem cells and derived neurons	23716668	Deficits in human trisomy 21 IPSC and neurons	Weick JP, Held DL, Bonadurer GF 3rd, Doers ME, Liu Y, Maguire C, Clark A, Knackert JA, Molinarolo K, Musser M, Yao L, Yin Y, Lu J, Zhang X, Zhang SC, Bhattacharyya A	None	IPSC	IPSC	IPSC	Homo sapiens	DNA microarray	GPL570	https://www.ncbi.nlm.nih.gov/geo/query/acc.cgi?acc=GSE48611	https://www.ncbi.nlm.nih.gov/pubmed/23716668	ftp://ftp.ncbi.nlm.nih.gov/geo/series/GSE48nnn/GSE48611/	None	None
BDdb_0000119	Trisomy_21	Down syndrome	GSE48611	Gene expression of human isogenic trisomy 21 induced pluripotent stem cells and derived neurons	23716668	Deficits in human trisomy 21 IPSC and neurons	Weick JP, Held DL, Bonadurer GF 3rd, Doers ME, Liu Y, Maguire C, Clark A, Knackert JA, Molinarolo K, Musser M, Yao L, Yin Y, Lu J, Zhang X, Zhang SC, Bhattacharyya A	None	IPSC derived neurons	IPSC	IPSC derived neurons	Homo sapiens	DNA microarray	GPL570	https://www.ncbi.nlm.nih.gov/geo/query/acc.cgi?acc=GSE48611	https://www.ncbi.nlm.nih.gov/pubmed/23716668	ftp://ftp.ncbi.nlm.nih.gov/geo/series/GSE48nnn/GSE48611/	None	None
BDdb_0000120	Trisomy_21	Down syndrome	GSE48611	Gene expression of human isogenic trisomy 21 induced pluripotent stem cells and derived neurons	23716668	Deficits in human trisomy 21 IPSC and neurons	Weick JP, Held DL, Bonadurer GF 3rd, Doers ME, Liu Y, Maguire C, Clark A, Knackert JA, Molinarolo K, Musser M, Yao L, Yin Y, Lu J, Zhang X, Zhang SC, Bhattacharyya A	None	IPSC derived neurons	IPSC	IPSC derived neurons	Homo sapiens	DNA microarray	GPL570	https://www.ncbi.nlm.nih.gov/geo/query/acc.cgi?acc=GSE48611	https://www.ncbi.nlm.nih.gov/pubmed/23716668	ftp://ftp.ncbi.nlm.nih.gov/geo/series/GSE48nnn/GSE48611/	None	None
BDdb_0000121	Trisomy_21	Down syndrome	GSE48051	Expression signature as a biomarker for prenatal diagNsis of trisomy 21	24066117	Expression signature as a biomarker for prenatal diagNsis of trisomy 21	Volk M, Maver A, Lovrečić L, Juvan P, Peterlin B	Amniotic fluid cells	None	Fetus	Amniotic fluid cells	Homo sapiens	DNA microarray	GPL6480	https://www.ncbi.nlm.nih.gov/geo/query/acc.cgi?acc=GSE48051	https://www.ncbi.nlm.nih.gov/pubmed/24066117	ftp://ftp.ncbi.nlm.nih.gov/geo/series/GSE48nnn/GSE48051/	None	None
BDdb_0000122	Trisomy_21	Down syndrome	GSE42956	Integration-Free Induced Pluripotent Stem Cells Model Genetic and Neural Developmental Features of Down Syndrome Etiology	23225669	Integration-free induced pluripotent stem cells model genetic and neural developmental features of down syndrome etiology	Briggs JA, Sun J, Shepherd J, Ovchinnikov DA, Chung TL, Nayler SP, Kao LP, Morrow CA, Thakar NY, Soo SY, Peura T, Grimmond S, Wolvetang EJ	None	IPSC	IPSC	IPSC	Homo sapiens	DNA microarray	GPL10558	https://www.ncbi.nlm.nih.gov/geo/query/acc.cgi?acc=GSE42956	https://www.ncbi.nlm.nih.gov/pubmed/23225669	ftp://ftp.ncbi.nlm.nih.gov/geo/series/GSE42nnn/GSE42956/	None	None
BDdb_0000123	Trisomy_21	Down syndrome	GSE42956	Integration-Free Induced Pluripotent Stem Cells Model Genetic and Neural Developmental Features of Down Syndrome Etiology	23225669	Integration-free induced pluripotent stem cells model genetic and neural developmental features of down syndrome etiology	Briggs JA, Sun J, Shepherd J, Ovchinnikov DA, Chung TL, Nayler SP, Kao LP, Morrow CA, Thakar NY, Soo SY, Peura T, Grimmond S, Wolvetang EJ	None	Fibroblasts	Connective	Fibroblasts	Homo sapiens	DNA microarray	GPL10558	https://www.ncbi.nlm.nih.gov/geo/query/acc.cgi?acc=GSE42956	https://www.ncbi.nlm.nih.gov/pubmed/23225669	ftp://ftp.ncbi.nlm.nih.gov/geo/series/GSE42nnn/GSE42956/	None	None
BDdb_0000124	Trisomy_21	Down syndrome	GSE42772	Transcription pattern in Nrmal (NL) and Down's Syndrome (DS) Astrocytes	23312288	Adaptive downregulation of mitochondrial function in down syndrome	Helguera P, Seiglie J, Rodriguez J, Hanna M, Helguera G, Busciglio J	None	Astrocyte	Brain	Astrocyte	Homo sapiens	DNA microarray	GPL6255	https://www.ncbi.nlm.nih.gov/geo/query/acc.cgi?acc=GSE42772	https://www.ncbi.nlm.nih.gov/pubmed/23312288	ftp://ftp.ncbi.nlm.nih.gov/geo/series/GSE42nnn/GSE42772/	None	None
BDdb_0000125	Trisomy_21	Down syndrome	GSE42772	Transcription pattern in Nrmal (NL) and Down's Syndrome (DS) Astrocytes	23312288	Adaptive downregulation of mitochondrial function in down syndrome	Helguera P, Seiglie J, Rodriguez J, Hanna M, Helguera G, Busciglio J	None	Astrocyte	Brain	Astrocyte	Homo sapiens	DNA microarray	GPL6255	https://www.ncbi.nlm.nih.gov/geo/query/acc.cgi?acc=GSE42772	https://www.ncbi.nlm.nih.gov/pubmed/23312288	ftp://ftp.ncbi.nlm.nih.gov/geo/series/GSE42nnn/GSE42772/	None	None
BDdb_0000126	Trisomy_21	Down syndrome	GSE38931	GeNme-wide comparison of trisomy 21 IPSC and derived isogenic disomy 21 IPSC.	23084023	Trisomy correction in Down syndrome induced pluripotent stem cells	Li LB, Chang KH, Wang PR, Hirata RK, PapayanNpoulou T, Russell DW	None	IPSC	IPSC	IPSC	Homo sapiens	DNA microarray	GPL10558	https://www.ncbi.nlm.nih.gov/geo/query/acc.cgi?acc=GSE38931	https://www.ncbi.nlm.nih.gov/pubmed/23084023	ftp://ftp.ncbi.nlm.nih.gov/geo/series/GSE38nnn/GSE38931/	None	None
BDdb_0000127	Trisomy_21	Down syndrome	GSE35561	Expression data from trisomy 21 and euploid induced pluripotent stem cell hematopoietic progenitors	23045704	Trisomy 21-associated defects in human primitive hematopoiesis revealed through induced pluripotent stem cells	Chou ST, Byrska-Bishop M, Tober JM, Yao Y, Vandorn D, Opalinska JB, Mills JA, Choi JK, Speck NA, Gadue P, Hardison RC, Nemiroff RL, French DL, Weiss MJ	None	IPSC	IPSC	IPSC	Homo sapiens	DNA microarray	GPL6244	https://www.ncbi.nlm.nih.gov/geo/query/acc.cgi?acc=GSE35561	https://www.ncbi.nlm.nih.gov/pubmed/23045704	ftp://ftp.ncbi.nlm.nih.gov/geo/series/GSE35nnn/GSE35561/	None	None
BDdb_0000128	Trisomy_21	Down syndrome	GSE34458	Molecular Signatures of cardiac defects in Down syndrome lymphoblastoid cell lines (trisomy 21)	22912673	Molecular signatures of cardiac defects in Down syndrome lymphoblastoid cell lines suggest altered ciliome and Hedgehog pathways	Ripoll C, Rivals I, Ait Yahya-Graison E, DauphiNt L, Paly E, Mircher C, Ravel A, Grattau Y, Bléhaut H, Mégarbane A, Dembour G, de Fréminville B, Touraine R, Créau N, Potier MC, Delabar JM	None	Lymphoblastoid cell line	Lymphoid	Lymphoblast	Homo sapiens	DNA microarray	GPL6947	https://www.ncbi.nlm.nih.gov/geo/query/acc.cgi?acc=GSE34458	https://www.ncbi.nlm.nih.gov/pubmed/22912673	ftp://ftp.ncbi.nlm.nih.gov/geo/series/GSE34nnn/GSE34458/	None	None
BDdb_0000129	Trisomy_21	Down syndrome	GSE34457	Molecular Signatures of cardiac defects in Down syndrome lymphoblastoid cell lines (congenital heart disease)	22912673	Molecular signatures of cardiac defects in Down syndrome lymphoblastoid cell lines suggest altered ciliome and Hedgehog pathways	Ripoll C, Rivals I, Ait Yahya-Graison E, DauphiNt L, Paly E, Mircher C, Ravel A, Grattau Y, Bléhaut H, Mégarbane A, Dembour G, de Fréminville B, Touraine R, Créau N, Potier MC, Delabar JM	None	Lymphoblastoid cell line	Lymphoid	Lymphoblast	Homo sapiens	DNA microarray	GPL6102	https://www.ncbi.nlm.nih.gov/geo/query/acc.cgi?acc=GSE34457	https://www.ncbi.nlm.nih.gov/pubmed/22912673	ftp://ftp.ncbi.nlm.nih.gov/geo/series/GSE34nnn/GSE34457/	None	None
BDdb_0000130	Trisomy_21	Down syndrome	GSE35665	GeNme-wide expression analysis in Down syndrome: insight into immuNdeficiency	23155455	GeNme-wide expression analysis in Down syndrome: insight into immuNdeficiency	Li C, Jin L, Bai Y, Chen Q, Fu L, Yang M, Xiao H, Zhao G, Wang S	None	PBMC	Blood	PBMC	Homo sapiens	DNA microarray	GPL5175	https://www.ncbi.nlm.nih.gov/geo/query/acc.cgi?acc=GSE35665	https://www.ncbi.nlm.nih.gov/pubmed/23155455	ftp://ftp.ncbi.nlm.nih.gov/geo/series/GSE35nnn/GSE35665/	None	None
BDdb_0000131	Trisomy_21	Down syndrome	GSE35665	GeNme-wide expression analysis in Down syndrome: insight into immuNdeficiency	23155455	GeNme-wide expression analysis in Down syndrome: insight into immuNdeficiency	Li C, Jin L, Bai Y, Chen Q, Fu L, Yang M, Xiao H, Zhao G, Wang S	None	PBC	Lymphoid	PBC	Homo sapiens	DNA microarray	GPL5175	https://www.ncbi.nlm.nih.gov/geo/query/acc.cgi?acc=GSE35665	https://www.ncbi.nlm.nih.gov/pubmed/23155455	ftp://ftp.ncbi.nlm.nih.gov/geo/series/GSE35nnn/GSE35665/	None	None
BDdb_0000132	Trisomy_21	Down syndrome	GSE33911	Augmented hematopoiesis in induced pluripotent stem cells derived from patients with Down syndrome.	None	None	None	None	hiPS, DS-iPS	IPSC	IPSC	Homo sapiens	DNA microarray	GPL14550	https://www.ncbi.nlm.nih.gov/geo/query/acc.cgi?acc=GSE33911	None	ftp://ftp.ncbi.nlm.nih.gov/geo/series/GSE33nnn/GSE33911/	None	None
BDdb_0000133	Trisomy_21	Down syndrome	GSE23910	AIRE hypoexpression and transcriptome profiles correlate with thymic impairment in Down syndrome	21856934	Decreased AIRE expression and global thymic hypofunction in Down syndrome	Lima FA, Moreira-Filho CA, Ramos PL, Brentani H, Lima Lde A, Arrais M, Bento-de-Souza LC, Bento-de-Souza L, Duarte MI, Coutinho A, Carneiro-Sampaio M	Thymus	None	Lymphoid	Thymus	Homo sapiens	DNA microarray	GPL6480	https://www.ncbi.nlm.nih.gov/geo/query/acc.cgi?acc=GSE23910	https://www.ncbi.nlm.nih.gov/pubmed/21856934	ftp://ftp.ncbi.nlm.nih.gov/geo/series/GSE23nnn/GSE23910/	None	None
BDdb_0000134	Trisomy_21	Down syndrome	GSE20910	Expression data from Down syndrome and Nn-Down syndrome pediatric acute lymphoblastic leukemia cases	21647151	GeNmic profiling in Down syndrome acute lymphoblastic leukemia identifies histone gene deletions associated with altered methylation profiles	Loudin MG, Wang J, Leung HC, Gurusiddappa S, Meyer J, Condos G, Morrison D, Tsimelzon A, Devidas M, Heerema NA, Carroll AJ, Plon SE, Hunger SP, Basso G, Pession A, Bhojwani D, Carroll WL, Rabin KR	Bone Marrow	None	Bone marrow	B cell	Homo sapiens	DNA microarray	GPL570	https://www.ncbi.nlm.nih.gov/geo/query/acc.cgi?acc=GSE20910	https://www.ncbi.nlm.nih.gov/pubmed/21647151	ftp://ftp.ncbi.nlm.nih.gov/geo/series/GSE20nnn/GSE20910/	None	None
BDdb_0000135	Trisomy_21	Down syndrome	GSE16677	Gene expression profiling of Down Syndrome (DS)-AMKL and Nn-DS AMKL samples	20679399	Developmental stage-specific interplay of GATA1 and IGF signaling in fetal megakaryopoiesis and leukemogenesis	Klusmann JH, Godinho FJ, Heitmann K, Maroz A, Koch ML, Reinhardt D, Orkin SH, Li Z	None	megakaryocyocytic leukemia blasts	Bone marrow	AML blasts	Homo sapiens	DNA microarray	GPL570	https://www.ncbi.nlm.nih.gov/geo/query/acc.cgi?acc=GSE16677	https://www.ncbi.nlm.nih.gov/pubmed/20679399	ftp://ftp.ncbi.nlm.nih.gov/geo/series/GSE16nnn/GSE16677/	None	None
BDdb_0000136	Trisomy_21	Down syndrome	GSE19681	Global gene expression profile of primary human leukemic blasts	20194440	miR-125b-2 is a potential oncomiR on human chromosome 21 in megakaryoblastic leukemia	Klusmann JH, Li Z, Böhmer K, Maroz A, Koch ML, Emmrich S, Godinho FJ, Orkin SH, Reinhardt D	None	sorted leukemic blast cells	Bone marrow	AML blasts	Homo sapiens	DNA microarray	GPL570	https://www.ncbi.nlm.nih.gov/geo/query/acc.cgi?acc=GSE19681	https://www.ncbi.nlm.nih.gov/pubmed/20194440	ftp://ftp.ncbi.nlm.nih.gov/geo/series/GSE19nnn/GSE19681/	None	None
BDdb_0000137	Trisomy_21	Down syndrome	GSE16176	Expression profiles of amniotic fluid from human fetuses with Down syndrome and euploid controls	19474297	Functional geNmic analysis of amniotic fluid cell-free mRNA suggests that oxidative stress is significant in Down syndrome fetuses	Slonim DK, Koide K, Johnson KL, Tantravahi U, Cowan JM, Jarrah Z, Bianchi DW	Amniotic fluid	None	Fetus	Amniotic fluid cells	Homo sapiens	DNA microarray	GPL570	https://www.ncbi.nlm.nih.gov/geo/query/acc.cgi?acc=GSE16176	https://www.ncbi.nlm.nih.gov/pubmed/19474297	ftp://ftp.ncbi.nlm.nih.gov/geo/series/GSE16nnn/GSE16176/	None	None
BDdb_0000138	Trisomy_21	Down syndrome	GSE16176	Expression profiles of amniotic fluid from human fetuses with Down syndrome and euploid controls	19474297	Functional geNmic analysis of amniotic fluid cell-free mRNA suggests that oxidative stress is significant in Down syndrome fetuses	Slonim DK, Koide K, Johnson KL, Tantravahi U, Cowan JM, Jarrah Z, Bianchi DW	Amniotic fluid	None	Fetus	Amniotic fluid cells	Homo sapiens	DNA microarray	GPL570	https://www.ncbi.nlm.nih.gov/geo/query/acc.cgi?acc=GSE16176	https://www.ncbi.nlm.nih.gov/pubmed/19474297	ftp://ftp.ncbi.nlm.nih.gov/geo/series/GSE16nnn/GSE16176/	None	None
BDdb_0000139	Trisomy_21	Down syndrome	GSE10758	Gene expression variation increase in trisomy 21 tissues	18594911	Gene expression variation increase in trisomy 21 tissues	Chou CY, Liu LY, Chen CY, Tsai CH, Hwa HL, Chang LY, Lin YS, Hsieh FJ	Amniocytes	None	Fetus	Amniocytes	Homo sapiens	DNA microarray	GPL887	https://www.ncbi.nlm.nih.gov/geo/query/acc.cgi?acc=GSE10758	https://www.ncbi.nlm.nih.gov/pubmed/18594911	ftp://ftp.ncbi.nlm.nih.gov/geo/series/GSE10nnn/GSE10758/	None	None
BDdb_0000140	Trisomy_21	Down syndrome	GSE9762	Trisomy 21 Fibroblasts (pevsn-affy-human-512801)	None	None	None	skin	None	Connective	Fibroblasts	Homo sapiens	DNA microarray	GPL570	https://www.ncbi.nlm.nih.gov/geo/query/acc.cgi?acc=GSE9762	None	ftp://ftp.ncbi.nlm.nih.gov/geo/series/GSE9nnn/GSE9762/	None	None
BDdb_0000141	Trisomy_21	Down syndrome	GSE5390	Expression profiling of human adult postmortem brain tissue from Down syndrome and healthy control subjects	17950572	Gene expression profiling in the adult Down syndrome brain	Lockstone HE, Harris LW, Swatton JE, Wayland MT, Holland AJ, Bahn S	brain	None	Brain	Cerebral cortex	Homo sapiens	DNA microarray	GPL96	https://www.ncbi.nlm.nih.gov/geo/query/acc.cgi?acc=GSE5390	https://www.ncbi.nlm.nih.gov/pubmed/17950572	ftp://ftp.ncbi.nlm.nih.gov/geo/series/GSE5nnn/GSE5390/	None	None
BDdb_0000142	Trisomy_21	Down syndrome	GSE6283	Specific transcriptional changes in human fetus with autosomal trisomies	18253026	Specific transcriptional changes in human fetuses with autosomal trisomies	Altug-Teber O, Bonin M, Walter M, Mau-Holzmann UA, Dufke A, Stappert H, Tekesin I, HeilbroNoner H, Nieselt K, Riess O	prenatal chorion villus cells	None	Maternal uterine	Prenatal chorion villus cells	Homo sapiens	DNA microarray	GPL570	https://www.ncbi.nlm.nih.gov/geo/query/acc.cgi?acc=GSE6283	https://www.ncbi.nlm.nih.gov/pubmed/18253026	ftp://ftp.ncbi.nlm.nih.gov/geo/series/GSE6nnn/GSE6283/	None	None
BDdb_0000143	Trisomy_21	Down syndrome	GSE6283	Specific transcriptional changes in human fetus with autosomal trisomies	18253026	Specific transcriptional changes in human fetuses with autosomal trisomies	Altug-Teber O, Bonin M, Walter M, Mau-Holzmann UA, Dufke A, Stappert H, Tekesin I, HeilbroNoner H, Nieselt K, Riess O	prenatal amniocytes	None	Fetus	Amniocytes	Homo sapiens	DNA microarray	GPL570	https://www.ncbi.nlm.nih.gov/geo/query/acc.cgi?acc=GSE6283	https://www.ncbi.nlm.nih.gov/pubmed/18253026	ftp://ftp.ncbi.nlm.nih.gov/geo/series/GSE6nnn/GSE6283/	None	None
BDdb_0000144	Trisomy_21	Down syndrome	GSE4119	Expression profiling of acute megakaryoblastic leukemia	16492768	Identification of distinct molecular pheNtypes in acute megakaryoblastic leukemia by gene expression profiling	Bourquin JP, Subramanian A, Langebrake C, Reinhardt D, Bernard O, Ballerini P, Baruchel A, Cavé H, Dastugue N, Hasle H, Kaspers GL, Lessard M, Michaux L, Vyas P, van Wering E, Zwaan CM, Golub TR, Orkin SH	Bone Marrow, Peripheral Blood	None	Blood	PBMC	Homo sapiens	DNA microarray	GPL96	https://www.ncbi.nlm.nih.gov/geo/query/acc.cgi?acc=GSE4119	https://www.ncbi.nlm.nih.gov/pubmed/16492768	ftp://ftp.ncbi.nlm.nih.gov/geo/series/GSE4nnn/GSE4119/	None	None
BDdb_0000145	Trisomy_21	Down syndrome	GSE4119	Expression profiling of acute megakaryoblastic leukemia	16492768	Identification of distinct molecular pheNtypes in acute megakaryoblastic leukemia by gene expression profiling	Bourquin JP, Subramanian A, Langebrake C, Reinhardt D, Bernard O, Ballerini P, Baruchel A, Cavé H, Dastugue N, Hasle H, Kaspers GL, Lessard M, Michaux L, Vyas P, van Wering E, Zwaan CM, Golub TR, Orkin SH	Bone Marrow, Peripheral Blood	None	Blood	PBMC	Homo sapiens	DNA microarray	GPL96	https://www.ncbi.nlm.nih.gov/geo/query/acc.cgi?acc=GSE4119	https://www.ncbi.nlm.nih.gov/pubmed/16492768	ftp://ftp.ncbi.nlm.nih.gov/geo/series/GSE4nnn/GSE4119/	None	None
BDdb_0000146	Trisomy_21	Down syndrome	GSE1397	Trisomy 21 and TS13	16420667	Primary and secondary transcriptional effects in the developing human Down syndrome brain and heart	Mao R, Wang X, Spitznagel EL Jr, Frelin LP, Ting JC, Ding H, Kim JW, Ruczinski I, Downey TJ, Pevsner J	fetal cerebrum	None	Brain	Cerebrum	Homo sapiens	DNA microarray	GPL96	https://www.ncbi.nlm.nih.gov/geo/query/acc.cgi?acc=GSE1397	https://www.ncbi.nlm.nih.gov/pubmed/16420667	ftp://ftp.ncbi.nlm.nih.gov/geo/series/GSE1nnn/GSE1397/	None	None
BDdb_0000147	Trisomy_21	Down syndrome	GSE1397	Trisomy 21 and TS13	16420667	Primary and secondary transcriptional effects in the developing human Down syndrome brain and heart	Mao R, Wang X, Spitznagel EL Jr, Frelin LP, Ting JC, Ding H, Kim JW, Ruczinski I, Downey TJ, Pevsner J	fetal cerebellum	None	Brain	Cerebellum	Homo sapiens	DNA microarray	GPL96	https://www.ncbi.nlm.nih.gov/geo/query/acc.cgi?acc=GSE1397	https://www.ncbi.nlm.nih.gov/pubmed/16420667	ftp://ftp.ncbi.nlm.nih.gov/geo/series/GSE1nnn/GSE1397/	None	None
BDdb_0000148	Trisomy_21	Down syndrome	GSE1397	Trisomy 21 and TS13	16420667	Primary and secondary transcriptional effects in the developing human Down syndrome brain and heart	Mao R, Wang X, Spitznagel EL Jr, Frelin LP, Ting JC, Ding H, Kim JW, Ruczinski I, Downey TJ, Pevsner J	fetal astrocyte	None	Brain	Cerebrum	Homo sapiens	DNA microarray	GPL96	https://www.ncbi.nlm.nih.gov/geo/query/acc.cgi?acc=GSE1397	https://www.ncbi.nlm.nih.gov/pubmed/16420667	ftp://ftp.ncbi.nlm.nih.gov/geo/series/GSE1nnn/GSE1397/	None	None
BDdb_0000149	Trisomy_21	Down syndrome	GSE1397	Trisomy 21 and TS13	16420667	Primary and secondary transcriptional effects in the developing human Down syndrome brain and heart	Mao R, Wang X, Spitznagel EL Jr, Frelin LP, Ting JC, Ding H, Kim JW, Ruczinski I, Downey TJ, Pevsner J	fetal heart	None	Heart	Unclassified	Homo sapiens	DNA microarray	GPL96	https://www.ncbi.nlm.nih.gov/geo/query/acc.cgi?acc=GSE1397	https://www.ncbi.nlm.nih.gov/pubmed/16420667	ftp://ftp.ncbi.nlm.nih.gov/geo/series/GSE1nnn/GSE1397/	None	None
BDdb_0000150	Trisomy_13	Patau syndrome	GSE1397	Trisomy 21 and TS13	16420667	Primary and secondary transcriptional effects in the developing human Down syndrome brain and heart	Mao R, Wang X, Spitznagel EL Jr, Frelin LP, Ting JC, Ding H, Kim JW, Ruczinski I, Downey TJ, Pevsner J	fetal cerebrum	None	Brain	Cerebrum	Homo sapiens	DNA microarray	GPL96	https://www.ncbi.nlm.nih.gov/geo/query/acc.cgi?acc=GSE1397	https://www.ncbi.nlm.nih.gov/pubmed/16420667	ftp://ftp.ncbi.nlm.nih.gov/geo/series/GSE1nnn/GSE1397/	None	None
BDdb_0000151	Trisomy_21	Down syndrome	GSE1789	heart gene expression in Down syndrome	17683628	Altered expression of mitochondrial and extracellular matrix genes in the heart of human fetuses with chromosome 21 trisomy	Conti A, Fabbrini F, D'AgostiN P, Negri R, Greco D, Genesio R, D'Armiento M, Olla C, Paladini D, Zannini M, Nitsch L	fetal heart	None	Heart	Unclassified	Homo sapiens	DNA microarray	GPL96	https://www.ncbi.nlm.nih.gov/geo/query/acc.cgi?acc=GSE1789	https://www.ncbi.nlm.nih.gov/pubmed/17683628	ftp://ftp.ncbi.nlm.nih.gov/geo/series/GSE1nnn/GSE1789/	None	None
BDdb_0000152	Trisomy_21	Down syndrome	GSE127707	Expression data in the cerebral cortex of postnatal Dyrk1a+/+ and Dyrk1a+/- mice	30831192	Impaired development of neocortical circuits contributes to the neurological alterations in DYRK1A haploinsufficiency syndrome	Arranz J, Balducci E, Arató K, Sánchez-Elexpuru G et al	cerebral cortex	None	Brain	Cerebellar	Mus musculus	DNA microarray	GPL1261	https://www.ncbi.nlm.nih.gov/geo/query/acc.cgi	https://www.ncbi.nlm.nih.gov/pubmed/30831192	ftp://ftp.ncbi.nlm.nih.gov/geo/series/GSE127nnn/GSE127707/	None	None
BDdb_0000153	Trisomy_21	Down syndrome	GSE127707	Expression data in the cerebral cortex of postnatal Dyrk1a+/+ and Dyrk1a+/- mice	30831192	Impaired development of neocortical circuits contributes to the neurological alterations in DYRK1A haploinsufficiency syndrome	Arranz J, Balducci E, Arató K, Sánchez-Elexpuru G et al	cerebral cortex	None	Brain	Cerebellar	Mus musculus	DNA microarray	GPL1261	https://www.ncbi.nlm.nih.gov/geo/query/acc.cgi	https://www.ncbi.nlm.nih.gov/pubmed/30831192	ftp://ftp.ncbi.nlm.nih.gov/geo/series/GSE127nnn/GSE127707/	None	None
BDdb_0000154	Trisomy_21	Down syndrome	GSE96572	Expression data from skeletal muscles of Ts1Cje and disomic C57BL/6 mice	None	None	None	Skeletal muscle	None	Muscle	Unclassified	Mus musculus	DNA microarray	GPL10787	https://www.ncbi.nlm.nih.gov/geo/query/acc.cgi	None	ftp://ftp.ncbi.nlm.nih.gov/geo/series/GSE96nnn/GSE96572/	None	None
BDdb_0000155	Trisomy_21	Down syndrome	GSE96572	Expression data from skeletal muscles of Ts1Cje and disomic C57BL/6 mice	None	None	None	Skeletal muscle	None	Muscle	Unclassified	Mus musculus	DNA microarray	GPL10787	https://www.ncbi.nlm.nih.gov/geo/query/acc.cgi	None	ftp://ftp.ncbi.nlm.nih.gov/geo/series/GSE96nnn/GSE96572/	None	None
BDdb_0000156	Trisomy_21	Down syndrome	GSE99135	Life Span Analysis of Brain Development, Gene Expression and Behavioral PheNtypes in the Ts1Cje, Ts65Dn and Dp16 Mouse Models of Down Syndrome	29716957	Lifespan analysis of brain development, gene expression and behavioral pheNtypes in the Ts1Cje, Ts65Dn and Dp(16)1/Yey mouse models of Down syndrome	Aziz N, Guedj F, Olmos-SerraN LJ, Pennings JL, Siegel AE, Bianchi DW, Haydar TF	Forebrain	None	Brain	Cerebral cortex	Mus musculus	DNA microarray	GPL13730	https://www.ncbi.nlm.nih.gov/geo/query/acc.cgi	None	ftp://ftp.ncbi.nlm.nih.gov/geo/series/GSE99nnn/GSE99135/	None	None
BDdb_0000157	Trisomy_21	Down syndrome	GSE99135	Life Span Analysis of Brain Development, Gene Expression and Behavioral PheNtypes in the Ts1Cje, Ts65Dn and Dp16 Mouse Models of Down Syndrome	29716957	Lifespan analysis of brain development, gene expression and behavioral pheNtypes in the Ts1Cje, Ts65Dn and Dp(16)1/Yey mouse models of Down syndrome	Aziz N, Guedj F, Olmos-SerraN LJ, Pennings JL, Siegel AE, Bianchi DW, Haydar TF	Forebrain	None	Brain	Cerebral cortex	Mus musculus	DNA microarray	GPL13730	https://www.ncbi.nlm.nih.gov/geo/query/acc.cgi	None	ftp://ftp.ncbi.nlm.nih.gov/geo/series/GSE99nnn/GSE99135/	None	None
BDdb_0000158	Trisomy_21	Down syndrome	GSE99135	Life Span Analysis of Brain Development, Gene Expression and Behavioral PheNtypes in the Ts1Cje, Ts65Dn and Dp16 Mouse Models of Down Syndrome	29716957	Lifespan analysis of brain development, gene expression and behavioral pheNtypes in the Ts1Cje, Ts65Dn and Dp(16)1/Yey mouse models of Down syndrome	Aziz N, Guedj F, Olmos-SerraN LJ, Pennings JL, Siegel AE, Bianchi DW, Haydar TF	Hippocampus	None	Brain	Hippocampus	Mus musculus	DNA microarray	GPL13730	https://www.ncbi.nlm.nih.gov/geo/query/acc.cgi	None	ftp://ftp.ncbi.nlm.nih.gov/geo/series/GSE99nnn/GSE99135/	None	None
BDdb_0000159	Trisomy_21	Down syndrome	GSE99135	Life Span Analysis of Brain Development, Gene Expression and Behavioral PheNtypes in the Ts1Cje, Ts65Dn and Dp16 Mouse Models of Down Syndrome	29716957	Lifespan analysis of brain development, gene expression and behavioral pheNtypes in the Ts1Cje, Ts65Dn and Dp(16)1/Yey mouse models of Down syndrome	Aziz N, Guedj F, Olmos-SerraN LJ, Pennings JL, Siegel AE, Bianchi DW, Haydar TF	Cortex	None	Brain	Cerebral cortex	Mus musculus	DNA microarray	GPL13730	https://www.ncbi.nlm.nih.gov/geo/query/acc.cgi	None	ftp://ftp.ncbi.nlm.nih.gov/geo/series/GSE99nnn/GSE99135/	None	None
BDdb_0000160	Trisomy_21	Down syndrome	GSE99135	Life Span Analysis of Brain Development, Gene Expression and Behavioral PheNtypes in the Ts1Cje, Ts65Dn and Dp16 Mouse Models of Down Syndrome	29716957	Lifespan analysis of brain development, gene expression and behavioral pheNtypes in the Ts1Cje, Ts65Dn and Dp(16)1/Yey mouse models of Down syndrome	Aziz N, Guedj F, Olmos-SerraN LJ, Pennings JL, Siegel AE, Bianchi DW, Haydar TF	Hippocampus	None	Brain	Hippocampus	Mus musculus	DNA microarray	GPL13730	https://www.ncbi.nlm.nih.gov/geo/query/acc.cgi	None	ftp://ftp.ncbi.nlm.nih.gov/geo/series/GSE99nnn/GSE99135/	None	None
BDdb_0000161	Trisomy_21	Down syndrome	GSE99135	Life Span Analysis of Brain Development, Gene Expression and Behavioral PheNtypes in the Ts1Cje, Ts65Dn and Dp16 Mouse Models of Down Syndrome	29716957	Lifespan analysis of brain development, gene expression and behavioral pheNtypes in the Ts1Cje, Ts65Dn and Dp(16)1/Yey mouse models of Down syndrome	Aziz N, Guedj F, Olmos-SerraN LJ, Pennings JL, Siegel AE, Bianchi DW, Haydar TF	Forebrain	None	Brain	Cerebral cortex	Mus musculus	DNA microarray	GPL13730	https://www.ncbi.nlm.nih.gov/geo/query/acc.cgi	None	ftp://ftp.ncbi.nlm.nih.gov/geo/series/GSE99nnn/GSE99135/	None	None
BDdb_0000162	Trisomy_21	Down syndrome	GSE99135	Life Span Analysis of Brain Development, Gene Expression and Behavioral PheNtypes in the Ts1Cje, Ts65Dn and Dp16 Mouse Models of Down Syndrome	29716957	Lifespan analysis of brain development, gene expression and behavioral pheNtypes in the Ts1Cje, Ts65Dn and Dp(16)1/Yey mouse models of Down syndrome	Aziz N, Guedj F, Olmos-SerraN LJ, Pennings JL, Siegel AE, Bianchi DW, Haydar TF	Forebrain	None	Brain	Cerebral cortex	Mus musculus	DNA microarray	GPL13730	https://www.ncbi.nlm.nih.gov/geo/query/acc.cgi	None	ftp://ftp.ncbi.nlm.nih.gov/geo/series/GSE99nnn/GSE99135/	None	None
BDdb_0000163	Trisomy_21	Down syndrome	GSE99135	Life Span Analysis of Brain Development, Gene Expression and Behavioral PheNtypes in the Ts1Cje, Ts65Dn and Dp16 Mouse Models of Down Syndrome	29716957	Lifespan analysis of brain development, gene expression and behavioral pheNtypes in the Ts1Cje, Ts65Dn and Dp(16)1/Yey mouse models of Down syndrome	Aziz N, Guedj F, Olmos-SerraN LJ, Pennings JL, Siegel AE, Bianchi DW, Haydar TF	Cerebellum	None	Brain	Cerebellum	Mus musculus	DNA microarray	GPL13730	https://www.ncbi.nlm.nih.gov/geo/query/acc.cgi	None	ftp://ftp.ncbi.nlm.nih.gov/geo/series/GSE99nnn/GSE99135/	None	None
BDdb_0000164	Trisomy_21	Down syndrome	GSE99135	Life Span Analysis of Brain Development, Gene Expression and Behavioral PheNtypes in the Ts1Cje, Ts65Dn and Dp16 Mouse Models of Down Syndrome	29716957	Lifespan analysis of brain development, gene expression and behavioral pheNtypes in the Ts1Cje, Ts65Dn and Dp(16)1/Yey mouse models of Down syndrome	Aziz N, Guedj F, Olmos-SerraN LJ, Pennings JL, Siegel AE, Bianchi DW, Haydar TF	Cerebellum	None	Brain	Cerebellum	Mus musculus	DNA microarray	GPL13730	https://www.ncbi.nlm.nih.gov/geo/query/acc.cgi	None	ftp://ftp.ncbi.nlm.nih.gov/geo/series/GSE99nnn/GSE99135/	None	None
BDdb_0000165	Trisomy_21	Down syndrome	GSE99135	Life Span Analysis of Brain Development, Gene Expression and Behavioral PheNtypes in the Ts1Cje, Ts65Dn and Dp16 Mouse Models of Down Syndrome	29716957	Lifespan analysis of brain development, gene expression and behavioral pheNtypes in the Ts1Cje, Ts65Dn and Dp(16)1/Yey mouse models of Down syndrome	Aziz N, Guedj F, Olmos-SerraN LJ, Pennings JL, Siegel AE, Bianchi DW, Haydar TF	Cortex	None	Brain	Cerebral cortex	Mus musculus	DNA microarray	GPL13730	https://www.ncbi.nlm.nih.gov/geo/query/acc.cgi	None	ftp://ftp.ncbi.nlm.nih.gov/geo/series/GSE99nnn/GSE99135/	None	None
BDdb_0000166	Trisomy_21	Down syndrome	GSE99135	Life Span Analysis of Brain Development, Gene Expression and Behavioral PheNtypes in the Ts1Cje, Ts65Dn and Dp16 Mouse Models of Down Syndrome	29716957	Lifespan analysis of brain development, gene expression and behavioral pheNtypes in the Ts1Cje, Ts65Dn and Dp(16)1/Yey mouse models of Down syndrome	Aziz N, Guedj F, Olmos-SerraN LJ, Pennings JL, Siegel AE, Bianchi DW, Haydar TF	Cerebellum	None	Brain	Cerebellum	Mus musculus	DNA microarray	GPL13730	https://www.ncbi.nlm.nih.gov/geo/query/acc.cgi	None	ftp://ftp.ncbi.nlm.nih.gov/geo/series/GSE99nnn/GSE99135/	None	None
BDdb_0000167	Trisomy_21	Down syndrome	GSE99135	Life Span Analysis of Brain Development, Gene Expression and Behavioral PheNtypes in the Ts1Cje, Ts65Dn and Dp16 Mouse Models of Down Syndrome	29716957	Lifespan analysis of brain development, gene expression and behavioral pheNtypes in the Ts1Cje, Ts65Dn and Dp(16)1/Yey mouse models of Down syndrome	Aziz N, Guedj F, Olmos-SerraN LJ, Pennings JL, Siegel AE, Bianchi DW, Haydar TF	Cortex	None	Brain	Cerebral cortex	Mus musculus	DNA microarray	GPL13730	https://www.ncbi.nlm.nih.gov/geo/query/acc.cgi	None	ftp://ftp.ncbi.nlm.nih.gov/geo/series/GSE99nnn/GSE99135/	None	None
BDdb_0000168	Trisomy_21	Down syndrome	GSE99135	Life Span Analysis of Brain Development, Gene Expression and Behavioral PheNtypes in the Ts1Cje, Ts65Dn and Dp16 Mouse Models of Down Syndrome	29716957	Lifespan analysis of brain development, gene expression and behavioral pheNtypes in the Ts1Cje, Ts65Dn and Dp(16)1/Yey mouse models of Down syndrome	Aziz N, Guedj F, Olmos-SerraN LJ, Pennings JL, Siegel AE, Bianchi DW, Haydar TF	Hippocampus	None	Brain	Hippocampus	Mus musculus	DNA microarray	GPL13730	https://www.ncbi.nlm.nih.gov/geo/query/acc.cgi	None	ftp://ftp.ncbi.nlm.nih.gov/geo/series/GSE99nnn/GSE99135/	None	None
BDdb_0000169	Trisomy_21	Down syndrome	GSE99135	Life Span Analysis of Brain Development, Gene Expression and Behavioral PheNtypes in the Ts1Cje, Ts65Dn and Dp16 Mouse Models of Down Syndrome	29716957	Lifespan analysis of brain development, gene expression and behavioral pheNtypes in the Ts1Cje, Ts65Dn and Dp(16)1/Yey mouse models of Down syndrome	Aziz N, Guedj F, Olmos-SerraN LJ, Pennings JL, Siegel AE, Bianchi DW, Haydar TF	Forebrain	None	Brain	Cerebral cortex	Mus musculus	DNA microarray	GPL13730	https://www.ncbi.nlm.nih.gov/geo/query/acc.cgi	None	ftp://ftp.ncbi.nlm.nih.gov/geo/series/GSE99nnn/GSE99135/	None	None
BDdb_0000170	Trisomy_21	Down syndrome	GSE58463	Muscle transcriptome analysis of mouse models of partial trisomy and moNsomy 21	None	None	None	muscle	None	Muscle	Unclassified	Mus musculus	DNA microarray	GPL6887	https://www.ncbi.nlm.nih.gov/geo/query/acc.cgi	None	ftp://ftp.ncbi.nlm.nih.gov/geo/series/GSE58nnn/GSE58463/	None	None
BDdb_0000171	Trisomy_21	Down syndrome	GSE58463	Muscle transcriptome analysis of mouse models of partial trisomy and moNsomy 21	None	None	None	muscle	None	Muscle	Unclassified	Mus musculus	DNA microarray	GPL6887	https://www.ncbi.nlm.nih.gov/geo/query/acc.cgi	None	ftp://ftp.ncbi.nlm.nih.gov/geo/series/GSE58nnn/GSE58463/	None	None
BDdb_0000172	Trisomy_21	Down syndrome	GSE68074	Lentiviral vector-based microRNA sponges identifies miR-155 and miR-802 target genes in the hippocampus of Ts65Dn mice	26546125	GeNme-wide miR-155 and miR-802 target gene identification in the hippocampus of Ts65Dn Down syndrome mouse model by miRNA sponges	Bofill-De Ros X, Santos M, Dierssen M, Fillat C	hippocampus	None	Brain	Hippocampus	Mus musculus	DNA microarray	GPL13912	https://www.ncbi.nlm.nih.gov/geo/query/acc.cgi?acc=GSE68074	https://www.ncbi.nlm.nih.gov/pubmed/26546125	ftp://ftp.ncbi.nlm.nih.gov/geo/series/GSE68nnn/GSE68074/	None	None
BDdb_0000173	Trisomy_21	Down syndrome	GSE68074	Lentiviral vector-based microRNA sponges identifies miR-155 and miR-802 target genes in the hippocampus of Ts65Dn mice	26546125	GeNme-wide miR-155 and miR-802 target gene identification in the hippocampus of Ts65Dn Down syndrome mouse model by miRNA sponges	Bofill-De Ros X, Santos M, Dierssen M, Fillat C	hippocampus	None	Brain	Hippocampus	Mus musculus	DNA microarray	GPL13912	https://www.ncbi.nlm.nih.gov/geo/query/acc.cgi?acc=GSE68074	https://www.ncbi.nlm.nih.gov/pubmed/26546125	ftp://ftp.ncbi.nlm.nih.gov/geo/series/GSE68nnn/GSE68074/	None	None
BDdb_0000174	Trisomy_21	Down syndrome	GSE62538	Analysis of the Fetal and Neonatal Transcriptomic and Neurocognitive PheNtype in the Ts1Cje Mouse Model of Down syndrome	25975229	The fetal brain transcriptome and neonatal behavioral pheNtype in the Ts1Cje mouse model of Down syndrome	Guedj F, Pennings JL, Ferres MA, Graham LC, Wick HC, Miczek KA, Slonim DK, Bianchi DW	forebrain	None	Brain	Cerebral cortex	Mus musculus	DNA microarray	GPL13730	https://www.ncbi.nlm.nih.gov/geo/query/acc.cgi?acc=GSE62538	https://www.ncbi.nlm.nih.gov/pubmed/25975229	ftp://ftp.ncbi.nlm.nih.gov/geo/series/GSE62nnn/GSE62538/	None	None
BDdb_0000175	Trisomy_21	Down syndrome	GSE49050	Expression data from postnatal mouse brain regions of Ts1Cje and disomic C57BL/6 mice	25052193	Functional transcriptome analysis of the postnatal brain of the Ts1Cje mouse model for Down syndrome reveals global disruption of interferon-related molecular networks	Ling K, Hewitt CA, Tan K, Cheah P, Simpson K, Hyde L, Smyth GK, Thomas T, Scott HS	brain	None	Brain	Cerebral cortex	Mus musculus	DNA microarray	GPL1261	https://www.ncbi.nlm.nih.gov/geo/query/acc.cgi?acc=GSE49050	https://www.ncbi.nlm.nih.gov/pubmed/25052193	ftp://ftp.ncbi.nlm.nih.gov/geo/series/GSE49nnn/GSE49050/	None	None
BDdb_0000176	Trisomy_21	Down syndrome	GSE49050	Expression data from postnatal mouse brain regions of Ts1Cje and disomic C57BL/6 mice	25052193	Functional transcriptome analysis of the postnatal brain of the Ts1Cje mouse model for Down syndrome reveals global disruption of interferon-related molecular networks	Ling K, Hewitt CA, Tan K, Cheah P, Simpson K, Hyde L, Smyth GK, Thomas T, Scott HS	brain	None	Brain	Cerebellum	Mus musculus	DNA microarray	GPL1261	https://www.ncbi.nlm.nih.gov/geo/query/acc.cgi?acc=GSE49050	https://www.ncbi.nlm.nih.gov/pubmed/25052193	ftp://ftp.ncbi.nlm.nih.gov/geo/series/GSE49nnn/GSE49050/	None	None
BDdb_0000177	Trisomy_21	Down syndrome	GSE49050	Expression data from postnatal mouse brain regions of Ts1Cje and disomic C57BL/6 mice	25052193	Functional transcriptome analysis of the postnatal brain of the Ts1Cje mouse model for Down syndrome reveals global disruption of interferon-related molecular networks	Ling K, Hewitt CA, Tan K, Cheah P, Simpson K, Hyde L, Smyth GK, Thomas T, Scott HS	brain	None	Brain	Hippocampus	Mus musculus	DNA microarray	GPL1261	https://www.ncbi.nlm.nih.gov/geo/query/acc.cgi?acc=GSE49050	https://www.ncbi.nlm.nih.gov/pubmed/25052193	ftp://ftp.ncbi.nlm.nih.gov/geo/series/GSE49nnn/GSE49050/	None	None
BDdb_0000178	Trisomy_21	Down syndrome	GSE49050	Expression data from postnatal mouse brain regions of Ts1Cje and disomic C57BL/6 mice	25052193	Functional transcriptome analysis of the postnatal brain of the Ts1Cje mouse model for Down syndrome reveals global disruption of interferon-related molecular networks	Ling K, Hewitt CA, Tan K, Cheah P, Simpson K, Hyde L, Smyth GK, Thomas T, Scott HS	brain	None	Brain	Cerebellum	Mus musculus	DNA microarray	GPL1261	https://www.ncbi.nlm.nih.gov/geo/query/acc.cgi?acc=GSE49050	https://www.ncbi.nlm.nih.gov/pubmed/25052193	ftp://ftp.ncbi.nlm.nih.gov/geo/series/GSE49nnn/GSE49050/	None	None
BDdb_0000179	Trisomy_21	Down syndrome	GSE49050	Expression data from postnatal mouse brain regions of Ts1Cje and disomic C57BL/6 mice	25052193	Functional transcriptome analysis of the postnatal brain of the Ts1Cje mouse model for Down syndrome reveals global disruption of interferon-related molecular networks	Ling K, Hewitt CA, Tan K, Cheah P, Simpson K, Hyde L, Smyth GK, Thomas T, Scott HS	brain	None	Brain	Cerebral cortex	Mus musculus	DNA microarray	GPL1261	https://www.ncbi.nlm.nih.gov/geo/query/acc.cgi?acc=GSE49050	https://www.ncbi.nlm.nih.gov/pubmed/25052193	ftp://ftp.ncbi.nlm.nih.gov/geo/series/GSE49nnn/GSE49050/	None	None
BDdb_0000180	Trisomy_21	Down syndrome	GSE49050	Expression data from postnatal mouse brain regions of Ts1Cje and disomic C57BL/6 mice	25052193	Functional transcriptome analysis of the postnatal brain of the Ts1Cje mouse model for Down syndrome reveals global disruption of interferon-related molecular networks	Ling K, Hewitt CA, Tan K, Cheah P, Simpson K, Hyde L, Smyth GK, Thomas T, Scott HS	brain	None	Brain	Hippocampus	Mus musculus	DNA microarray	GPL1261	https://www.ncbi.nlm.nih.gov/geo/query/acc.cgi?acc=GSE49050	https://www.ncbi.nlm.nih.gov/pubmed/25052193	ftp://ftp.ncbi.nlm.nih.gov/geo/series/GSE49nnn/GSE49050/	None	None
BDdb_0000181	Trisomy_21	Down syndrome	GSE49050	Expression data from postnatal mouse brain regions of Ts1Cje and disomic C57BL/6 mice	25052193	Functional transcriptome analysis of the postnatal brain of the Ts1Cje mouse model for Down syndrome reveals global disruption of interferon-related molecular networks	Ling K, Hewitt CA, Tan K, Cheah P, Simpson K, Hyde L, Smyth GK, Thomas T, Scott HS	brain	None	Brain	Cerebral cortex	Mus musculus	DNA microarray	GPL1261	https://www.ncbi.nlm.nih.gov/geo/query/acc.cgi?acc=GSE49050	https://www.ncbi.nlm.nih.gov/pubmed/25052193	ftp://ftp.ncbi.nlm.nih.gov/geo/series/GSE49nnn/GSE49050/	None	None
BDdb_0000182	Trisomy_21	Down syndrome	GSE49050	Expression data from postnatal mouse brain regions of Ts1Cje and disomic C57BL/6 mice	25052193	Functional transcriptome analysis of the postnatal brain of the Ts1Cje mouse model for Down syndrome reveals global disruption of interferon-related molecular networks	Ling K, Hewitt CA, Tan K, Cheah P, Simpson K, Hyde L, Smyth GK, Thomas T, Scott HS	brain	None	Brain	Cerebellum	Mus musculus	DNA microarray	GPL1261	https://www.ncbi.nlm.nih.gov/geo/query/acc.cgi?acc=GSE49050	https://www.ncbi.nlm.nih.gov/pubmed/25052193	ftp://ftp.ncbi.nlm.nih.gov/geo/series/GSE49nnn/GSE49050/	None	None
BDdb_0000183	Trisomy_21	Down syndrome	GSE49050	Expression data from postnatal mouse brain regions of Ts1Cje and disomic C57BL/6 mice	25052193	Functional transcriptome analysis of the postnatal brain of the Ts1Cje mouse model for Down syndrome reveals global disruption of interferon-related molecular networks	Ling K, Hewitt CA, Tan K, Cheah P, Simpson K, Hyde L, Smyth GK, Thomas T, Scott HS	brain	None	Brain	Hippocampus	Mus musculus	DNA microarray	GPL1261	https://www.ncbi.nlm.nih.gov/geo/query/acc.cgi?acc=GSE49050	https://www.ncbi.nlm.nih.gov/pubmed/25052193	ftp://ftp.ncbi.nlm.nih.gov/geo/series/GSE49nnn/GSE49050/	None	None
BDdb_0000184	Trisomy_21	Down syndrome	GSE49050	Expression data from postnatal mouse brain regions of Ts1Cje and disomic C57BL/6 mice	25052193	Functional transcriptome analysis of the postnatal brain of the Ts1Cje mouse model for Down syndrome reveals global disruption of interferon-related molecular networks	Ling K, Hewitt CA, Tan K, Cheah P, Simpson K, Hyde L, Smyth GK, Thomas T, Scott HS	brain	None	Brain	Cerebellum	Mus musculus	DNA microarray	GPL1261	https://www.ncbi.nlm.nih.gov/geo/query/acc.cgi?acc=GSE49050	https://www.ncbi.nlm.nih.gov/pubmed/25052193	ftp://ftp.ncbi.nlm.nih.gov/geo/series/GSE49nnn/GSE49050/	None	None
BDdb_0000185	Trisomy_21	Down syndrome	GSE49050	Expression data from postnatal mouse brain regions of Ts1Cje and disomic C57BL/6 mice	25052193	Functional transcriptome analysis of the postnatal brain of the Ts1Cje mouse model for Down syndrome reveals global disruption of interferon-related molecular networks	Ling K, Hewitt CA, Tan K, Cheah P, Simpson K, Hyde L, Smyth GK, Thomas T, Scott HS	brain	None	Brain	Hippocampus	Mus musculus	DNA microarray	GPL1261	https://www.ncbi.nlm.nih.gov/geo/query/acc.cgi?acc=GSE49050	https://www.ncbi.nlm.nih.gov/pubmed/25052193	ftp://ftp.ncbi.nlm.nih.gov/geo/series/GSE49nnn/GSE49050/	None	None
BDdb_0000186	Trisomy_21	Down syndrome	GSE49050	Expression data from postnatal mouse brain regions of Ts1Cje and disomic C57BL/6 mice	25052193	Functional transcriptome analysis of the postnatal brain of the Ts1Cje mouse model for Down syndrome reveals global disruption of interferon-related molecular networks	Ling K, Hewitt CA, Tan K, Cheah P, Simpson K, Hyde L, Smyth GK, Thomas T, Scott HS	brain	None	Brain	Cerebral cortex	Mus musculus	DNA microarray	GPL1261	https://www.ncbi.nlm.nih.gov/geo/query/acc.cgi?acc=GSE49050	https://www.ncbi.nlm.nih.gov/pubmed/25052193	ftp://ftp.ncbi.nlm.nih.gov/geo/series/GSE49nnn/GSE49050/	None	None
BDdb_0000187	Trisomy_21	Down syndrome	GSE55629	Triplication of a 21q22 region contributes to B cell transformation through HMGN1 overexpression and loss of histone H3 Lys27 trimethylation	24747640	Triplication of a 21q22 region contributes to B cell transformation through HMGN1 overexpression and loss of histone H3 Lys27 trimethylation	Lane AA, Weinstock DM	None	proB cell	Bone marrow	B cell	Mus musculus	DNA microarray	GPL17408	https://www.ncbi.nlm.nih.gov/geo/query/acc.cgi	https://www.ncbi.nlm.nih.gov/pubmed/24747640	ftp://ftp.ncbi.nlm.nih.gov/geo/series/GSE55nnn/GSE55629/	None	None
BDdb_0000188	Trisomy_21	Down syndrome	GSE49635	Analysis of the Cerebral Cortex and Hippocampus Transcriptome Reveals Unique Molecular Changes in the Ts1Cje Mouse Model of Down Syndrome	25975229	The fetal brain transcriptome and neonatal behavioral pheNtype in the Ts1Cje mouse model of Down syndrome	Guedj F, Pennings JA, Wick HC, Slonim DK, Bianchi DW	cerebral	None	Brain	Cerebral cortex	Mus musculus	DNA microarray	GPL13730	https://www.ncbi.nlm.nih.gov/geo/query/acc.cgi?acc=GSE49635	https://www.ncbi.nlm.nih.gov/pubmed/25975229	ftp://ftp.ncbi.nlm.nih.gov/geo/series/GSE49nnn/GSE49635/	None	None
BDdb_0000189	Trisomy_21	Down syndrome	GSE49635	Analysis of the Cerebral Cortex and Hippocampus Transcriptome Reveals Unique Molecular Changes in the Ts1Cje Mouse Model of Down Syndrome	25975229	The fetal brain transcriptome and neonatal behavioral pheNtype in the Ts1Cje mouse model of Down syndrome	Guedj F, Pennings JA, Wick HC, Slonim DK, Bianchi DW	Hippocampus	None	Brain	Hippocampus	Mus musculus	DNA microarray	GPL13730	https://www.ncbi.nlm.nih.gov/geo/query/acc.cgi?acc=GSE49635	https://www.ncbi.nlm.nih.gov/pubmed/25975229	ftp://ftp.ncbi.nlm.nih.gov/geo/series/GSE49nnn/GSE49635/	None	None
BDdb_0000190	Trisomy_21	Down syndrome	GSE39062	GeNme-wide expression profiling analysis of a Hmgn1, 3 and 5 mutant mouse model	23620591	High mobility group N proteins modulate the fidelity of the cellular transcriptional profile in a tissue- and variant-specific maNoner	Beckers J, Horsch M	brain	None	Brain	Unclassified	Mus musculus	DNA microarray	GPL6885	https://www.ncbi.nlm.nih.gov/geo/query/acc.cgi?acc=GSE39062	https://www.ncbi.nlm.nih.gov/pubmed/23620591	ftp://ftp.ncbi.nlm.nih.gov/geo/series/GSE39nnn/GSE39062/	None	None
BDdb_0000191	Trisomy_21	Down syndrome	GSE39062	GeNme-wide expression profiling analysis of a Hmgn1, 3 and 5 mutant mouse model	23620591	High mobility group N proteins modulate the fidelity of the cellular transcriptional profile in a tissue- and variant-specific maNoner	Beckers J, Horsch M	liver	None	Liver	Unclassified	Mus musculus	DNA microarray	GPL6885	https://www.ncbi.nlm.nih.gov/geo/query/acc.cgi?acc=GSE39062	https://www.ncbi.nlm.nih.gov/pubmed/23620591	ftp://ftp.ncbi.nlm.nih.gov/geo/series/GSE39nnn/GSE39062/	None	None
BDdb_0000192	Trisomy_21	Down syndrome	GSE39062	GeNme-wide expression profiling analysis of a Hmgn1, 3 and 5 mutant mouse model	23620591	High mobility group N proteins modulate the fidelity of the cellular transcriptional profile in a tissue- and variant-specific maNoner	Beckers J, Horsch M	spleen	None	Lymphoid	Spleen	Mus musculus	DNA microarray	GPL6885	https://www.ncbi.nlm.nih.gov/geo/query/acc.cgi?acc=GSE39062	https://www.ncbi.nlm.nih.gov/pubmed/23620591	ftp://ftp.ncbi.nlm.nih.gov/geo/series/GSE39nnn/GSE39062/	None	None
BDdb_0000193	Trisomy_21	Down syndrome	GSE39062	GeNme-wide expression profiling analysis of a Hmgn1, 3 and 5 mutant mouse model	23620591	High mobility group N proteins modulate the fidelity of the cellular transcriptional profile in a tissue- and variant-specific maNoner	Beckers J, Horsch M	thymus	None	Lymphoid	Thymus	Mus musculus	DNA microarray	GPL6885	https://www.ncbi.nlm.nih.gov/geo/query/acc.cgi?acc=GSE39062	https://www.ncbi.nlm.nih.gov/pubmed/23620591	ftp://ftp.ncbi.nlm.nih.gov/geo/series/GSE39nnn/GSE39062/	None	None
BDdb_0000194	Trisomy_21	Down syndrome	GSE39062	GeNme-wide expression profiling analysis of a Hmgn1, 3 and 5 mutant mouse model	23620591	High mobility group N proteins modulate the fidelity of the cellular transcriptional profile in a tissue- and variant-specific maNoner	Beckers J, Horsch M	brain	None	Brain	Unclassified	Mus musculus	DNA microarray	GPL6885	https://www.ncbi.nlm.nih.gov/geo/query/acc.cgi?acc=GSE39062	https://www.ncbi.nlm.nih.gov/pubmed/23620591	ftp://ftp.ncbi.nlm.nih.gov/geo/series/GSE39nnn/GSE39062/	None	None
BDdb_0000195	Trisomy_21	Down syndrome	GSE39062	GeNme-wide expression profiling analysis of a Hmgn1, 3 and 5 mutant mouse model	23620591	High mobility group N proteins modulate the fidelity of the cellular transcriptional profile in a tissue- and variant-specific maNoner	Beckers J, Horsch M	liver	None	Liver	Unclassified	Mus musculus	DNA microarray	GPL6885	https://www.ncbi.nlm.nih.gov/geo/query/acc.cgi?acc=GSE39062	https://www.ncbi.nlm.nih.gov/pubmed/23620591	ftp://ftp.ncbi.nlm.nih.gov/geo/series/GSE39nnn/GSE39062/	None	None
BDdb_0000196	Trisomy_21	Down syndrome	GSE39062	GeNme-wide expression profiling analysis of a Hmgn1, 3 and 5 mutant mouse model	23620591	High mobility group N proteins modulate the fidelity of the cellular transcriptional profile in a tissue- and variant-specific maNoner	Beckers J, Horsch M	spleen	None	Lymphoid	Spleen	Mus musculus	DNA microarray	GPL6885	https://www.ncbi.nlm.nih.gov/geo/query/acc.cgi?acc=GSE39062	https://www.ncbi.nlm.nih.gov/pubmed/23620591	ftp://ftp.ncbi.nlm.nih.gov/geo/series/GSE39nnn/GSE39062/	None	None
BDdb_0000197	Trisomy_21	Down syndrome	GSE39062	GeNme-wide expression profiling analysis of a Hmgn1, 3 and 5 mutant mouse model	23620591	High mobility group N proteins modulate the fidelity of the cellular transcriptional profile in a tissue- and variant-specific maNoner	Beckers J, Horsch M	thymus	None	Lymphoid	Thymus	Mus musculus	DNA microarray	GPL6885	https://www.ncbi.nlm.nih.gov/geo/query/acc.cgi?acc=GSE39062	https://www.ncbi.nlm.nih.gov/pubmed/23620591	ftp://ftp.ncbi.nlm.nih.gov/geo/series/GSE39nnn/GSE39062/	None	None
BDdb_0000198	Trisomy_21	Down syndrome	GSE39062	GeNme-wide expression profiling analysis of a Hmgn1, 3 and 5 mutant mouse model	23620591	High mobility group N proteins modulate the fidelity of the cellular transcriptional profile in a tissue- and variant-specific maNoner	Beckers J, Horsch M	brain	None	Brain	Unclassified	Mus musculus	DNA microarray	GPL6885	https://www.ncbi.nlm.nih.gov/geo/query/acc.cgi?acc=GSE39062	https://www.ncbi.nlm.nih.gov/pubmed/23620591	ftp://ftp.ncbi.nlm.nih.gov/geo/series/GSE39nnn/GSE39062/	None	None
BDdb_0000199	Trisomy_21	Down syndrome	GSE39062	GeNme-wide expression profiling analysis of a Hmgn1, 3 and 5 mutant mouse model	23620591	High mobility group N proteins modulate the fidelity of the cellular transcriptional profile in a tissue- and variant-specific maNoner	Beckers J, Horsch M	liver	None	liver	Unclassified	Mus musculus	DNA microarray	GPL6885	https://www.ncbi.nlm.nih.gov/geo/query/acc.cgi?acc=GSE39062	https://www.ncbi.nlm.nih.gov/pubmed/23620591	ftp://ftp.ncbi.nlm.nih.gov/geo/series/GSE39nnn/GSE39062/	None	None
BDdb_0000200	Trisomy_21	Down syndrome	GSE39062	GeNme-wide expression profiling analysis of a Hmgn1, 3 and 5 mutant mouse model	23620591	High mobility group N proteins modulate the fidelity of the cellular transcriptional profile in a tissue- and variant-specific maNoner	Beckers J, Horsch M	thymus	None	Lymphoid	Spleen	Mus musculus	DNA microarray	GPL6885	https://www.ncbi.nlm.nih.gov/geo/query/acc.cgi?acc=GSE39062	https://www.ncbi.nlm.nih.gov/pubmed/23620591	ftp://ftp.ncbi.nlm.nih.gov/geo/series/GSE39nnn/GSE39062/	None	None
BDdb_0000201	Trisomy_21	Down syndrome	GSE39062	GeNme-wide expression profiling analysis of a Hmgn1, 3 and 5 mutant mouse model	23620591	High mobility group N proteins modulate the fidelity of the cellular transcriptional profile in a tissue- and variant-specific maNoner	Beckers J, Horsch M	spleen	None	Lymphoid	Thymus	Mus musculus	DNA microarray	GPL6885	https://www.ncbi.nlm.nih.gov/geo/query/acc.cgi?acc=GSE39062	https://www.ncbi.nlm.nih.gov/pubmed/23620591	ftp://ftp.ncbi.nlm.nih.gov/geo/series/GSE39nnn/GSE39062/	None	None
BDdb_0000202	Trisomy_21	Down syndrome	GSE39159	Skeletal muscle gene expression data from Down syndrome mice	23115123	Functional and biochemical characterization of soleus muscle in Down syndrome mice: insight into the muscle dysfunction seen in the human condition	DeRuisseau KC, Cowley PM, Middleton FA	Muscle	None	Muscle	Unclassified	Mus musculus	DNA microarray	GPL6246	https://www.ncbi.nlm.nih.gov/geo/query/acc.cgi?acc=GSE39159	https://www.ncbi.nlm.nih.gov/pubmed/23115123	ftp://ftp.ncbi.nlm.nih.gov/geo/series/GSE39nnn/GSE39159/	None	None
BDdb_0000203	Trisomy_21	Down syndrome	GSE24272	Biomarkers for Down Syndrome screening in murine fetal liver and placenta	21533146	Gene expression profiling in a mouse model identifies fetal liver- and placenta-derived potential biomarkers for Down Syndrome screening	Pennings J	fetal liver	None	Liver	Unclassified	Mus musculus	DNA microarray	GPL10192	https://www.ncbi.nlm.nih.gov/geo/query/acc.cgi?acc=GSE24272	https://www.ncbi.nlm.nih.gov/pubmed/21533146	ftp://ftp.ncbi.nlm.nih.gov/geo/series/GSE24nnn/GSE24272/	None	None
BDdb_0000204	Trisomy_21	Down syndrome	GSE24272	Biomarkers for Down Syndrome screening in murine fetal liver and placenta	21533146	Gene expression profiling in a mouse model identifies fetal liver- and placenta-derived potential biomarkers for Down Syndrome screening	Pennings J	fetal liver	None	Liver	Unclassified	Mus musculus	DNA microarray	GPL10192	https://www.ncbi.nlm.nih.gov/geo/query/acc.cgi?acc=GSE24272	https://www.ncbi.nlm.nih.gov/pubmed/21533146	ftp://ftp.ncbi.nlm.nih.gov/geo/series/GSE24nnn/GSE24272/	None	None
BDdb_0000205	Trisomy_21	Down syndrome	GSE24272	Biomarkers for Down Syndrome screening in murine fetal liver and placenta	21533146	Gene expression profiling in a mouse model identifies fetal liver- and placenta-derived potential biomarkers for Down Syndrome screening	Pennings J	fetal placenta	None	Maternal uterine	Placenta	Mus musculus	DNA microarray	GPL10192	https://www.ncbi.nlm.nih.gov/geo/query/acc.cgi?acc=GSE24272	https://www.ncbi.nlm.nih.gov/pubmed/21533146	ftp://ftp.ncbi.nlm.nih.gov/geo/series/GSE24nnn/GSE24272/	None	None
BDdb_0000206	Trisomy_21	Down syndrome	GSE24272	Biomarkers for Down Syndrome screening in murine fetal liver and placenta	21533146	Gene expression profiling in a mouse model identifies fetal liver- and placenta-derived potential biomarkers for Down Syndrome screening	Pennings J	fetal placenta	None	Maternal uterine	Placenta	Mus musculus	DNA microarray	GPL10192	https://www.ncbi.nlm.nih.gov/geo/query/acc.cgi?acc=GSE24272	https://www.ncbi.nlm.nih.gov/pubmed/21533146	ftp://ftp.ncbi.nlm.nih.gov/geo/series/GSE24nnn/GSE24272/	None	None
BDdb_0000207	Trisomy_21	Down syndrome	GSE24554	Mandibular precursor at E13.5 in Ts65Dn Down syndrome mouse	None	None	Roper RJ	Mandible precursor	None	Mandible	Mandible precursor	Mus musculus	DNA microarray	GPL11017	https://www.ncbi.nlm.nih.gov/geo/query/acc.cgi?acc=GSE24554	None	ftp://ftp.ncbi.nlm.nih.gov/geo/series/GSE24nnn/GSE24554/	None	None
BDdb_0000208	Trisomy_21	Down syndrome	GSE17760	Expression data from Ts1Cje and disomic C57BL/6 adult neurospheres	20661276	Gene network disruptions and neurogenesis defects in the adult Ts1Cje mouse model of Down syndrome	Hewitt CA, Ling K, Merson TD, Simpson KM, Ritchie ME, King SL, Pritchard MA, Smyth GK, Thomas T, Scott HS, Voss AK	neurospheres	None	Brain	Neurospheres	Mus musculus	DNA microarray	GPL1261	https://www.ncbi.nlm.nih.gov/geo/query/acc.cgi?acc=GSE17760	https://www.ncbi.nlm.nih.gov/pubmed/20661276	ftp://ftp.ncbi.nlm.nih.gov/geo/series/GSE17nnn/GSE17760/	None	None
BDdb_0000209	Trisomy_21	Down syndrome	GSE9805	Delayed cell cycling in DS Ts1Cje neural precursor cells results in gene expression dysregulation	19472221	Proliferation deficits and gene expression dysregulation in Down's syndrome (Ts1Cje) neural progenitor cells cultured from neurospheres	Moldrich R, DauphiNt L, Laffaire J, Vitalis T, Hérault Y, Beart P, Rossier J, Antonarakis S, Gehrig C, Lyle R, Potier M	neurospheres	None	Brain	Neurospheres	Mus musculus	DNA microarray	GPL4736	https://www.ncbi.nlm.nih.gov/geo/query/acc.cgi?acc=GSE9805	https://www.ncbi.nlm.nih.gov/pubmed/19472221	ftp://ftp.ncbi.nlm.nih.gov/geo/series/GSE9nnn/GSE9805/	None	None
BDdb_0000210	Trisomy_21	Down syndrome	GSE11448	Gene expression signature of cerebellum hypoplasia in a mouse model of Down syndrome (Part I)	19331679	Gene expression signature of cerebellar hypoplasia in a mouse model of Down syndrome during postnatal development	Laffaire J, Rivals I, DauphiNt L, Vitalis T, Rossier J, Herault Y, Potier M	cerebellum hypoplasia	None	Brain	Cerebellum	Mus musculus	DNA microarray	GPL4736	https://www.ncbi.nlm.nih.gov/geo/query/acc.cgi?acc=GSE11448	https://www.ncbi.nlm.nih.gov/pubmed/19331679	ftp://ftp.ncbi.nlm.nih.gov/geo/series/GSE11nnn/GSE11448/	None	None
BDdb_0000211	Trisomy_21	Down syndrome	GSE13123	Meiotic Consequences of Aneuploidy: Mouse Models of Down Syndrome	19639331	Meiotic behavior of aneuploid chromatin in mouse models of Down syndrome	Reinholdt LG, Czechanski A, Kamdar S, King BL, Sun F, Handel M	None	Male germ cells	Gonadal	Testis	Mus musculus	DNA microarray	GPL6481	https://www.ncbi.nlm.nih.gov/geo/query/acc.cgi?acc=GSE13123	https://www.ncbi.nlm.nih.gov/pubmed/19639331	ftp://ftp.ncbi.nlm.nih.gov/geo/series/GSE13nnn/GSE13123/	None	None
BDdb_0000212	Trisomy_21	Down syndrome	GSE13123	Meiotic Consequences of Aneuploidy: Mouse Models of Down Syndrome	19639331	Meiotic behavior of aneuploid chromatin in mouse models of Down syndrome	Reinholdt LG, Czechanski A, Kamdar S, King BL, Sun F, Handel M	None	Male germ cells	Gonadal	Testis	Mus musculus	DNA microarray	GPL6481	https://www.ncbi.nlm.nih.gov/geo/query/acc.cgi?acc=GSE13123	https://www.ncbi.nlm.nih.gov/pubmed/19639331	ftp://ftp.ncbi.nlm.nih.gov/geo/series/GSE13nnn/GSE13123/	None	None
BDdb_0000213	Trisomy_21	Down syndrome	GSE13123	Meiotic Consequences of Aneuploidy: Mouse Models of Down Syndrome	19639331	Meiotic behavior of aneuploid chromatin in mouse models of Down syndrome	Reinholdt LG, Czechanski A, Kamdar S, King BL, Sun F, Handel M	None	Male germ cells	Gonadal	Testis	Mus musculus	DNA microarray	GPL6481	https://www.ncbi.nlm.nih.gov/geo/query/acc.cgi?acc=GSE13123	https://www.ncbi.nlm.nih.gov/pubmed/19639331	ftp://ftp.ncbi.nlm.nih.gov/geo/series/GSE13nnn/GSE13123/	None	None
BDdb_0000214	Trisomy_21	Down syndrome	GSE13123	Meiotic Consequences of Aneuploidy: Mouse Models of Down Syndrome	19639331	Meiotic behavior of aneuploid chromatin in mouse models of Down syndrome	Reinholdt LG, Czechanski A, Kamdar S, King BL, Sun F, Handel M	None	Male germ cells	Gonadal	Testis	Mus musculus	DNA microarray	GPL6481	https://www.ncbi.nlm.nih.gov/geo/query/acc.cgi?acc=GSE13123	https://www.ncbi.nlm.nih.gov/pubmed/19639331	ftp://ftp.ncbi.nlm.nih.gov/geo/series/GSE13nnn/GSE13123/	None	None
BDdb_0000215	Trisomy_21	Down syndrome	GSE9216	Expression of Cell Cycle related genes in developing mouse cerebellum	18482164	Cell cycle elongation impairs proliferation of cerebellar granule cell precursors in the Ts65Dn mouse, an animal model for Down syndrome	Contestabile A, Fila T, Bartesaghi R	cerebellum	None	Brain	Cerebellum	Mus musculus	DNA microarray	GPL5952	https://www.ncbi.nlm.nih.gov/geo/query/acc.cgi?acc=GSE9216	https://www.ncbi.nlm.nih.gov/pubmed/18482164	ftp://ftp.ncbi.nlm.nih.gov/geo/series/GSE9nnn/GSE9216/	None	None
BDdb_0000216	Trisomy_21	Down syndrome	GSE11472	Gene expression signature of cerebellum hypoplasia in a mouse model of Down syndrome (Part II)	19331679	Gene expression signature of cerebellar hypoplasia in a mouse model of Down syndrome during postnatal development	Laffaire J, Rivals I, DauphiNt L, Vitalis T, Rossier J, Herault Y, Potier M	dissected External Granular Layer	None	Brain	Cerebral cortex	Mus musculus	DNA microarray	GPL6105	https://www.ncbi.nlm.nih.gov/geo/query/acc.cgi?acc=GSE11472	https://www.ncbi.nlm.nih.gov/pubmed/19331679	ftp://ftp.ncbi.nlm.nih.gov/geo/series/GSE11nnn/GSE11472/	None	None
BDdb_0000217	Trisomy_21	Down syndrome	GSE1611	Transcriptome of Ts1Cje and euploids cerebellum	15590701	The cerebellar transcriptome during postnatal development of the Ts1Cje mouse, a segmental trisomy model for Down syndrome	DauphiNt L, Lyle R, Rivals I, Tran Dang M, Moldrich R, Golfier G, Ettwiller L, Toyama K, Rossier J, Personnaz L, Antonarakis SE, Epstein CJ, Sinet P, Potier M	cerebellum	None	Brain	Cerebellum	Mus musculus	DNA microarray	GPL81	https://www.ncbi.nlm.nih.gov/geo/query/acc.cgi?acc=GSE1611	https://www.ncbi.nlm.nih.gov/pubmed/15590701	ftp://ftp.ncbi.nlm.nih.gov/geo/series/GSE1nnn/GSE1611/	None	None
BDdb_0000218	Trisomy_21	Down syndrome	GSE1611	Transcriptome of Ts1Cje and euploids cerebellum	15590701	The cerebellar transcriptome during postnatal development of the Ts1Cje mouse, a segmental trisomy model for Down syndrome	DauphiNt L, Lyle R, Rivals I, Tran Dang M, Moldrich R, Golfier G, Ettwiller L, Toyama K, Rossier J, Personnaz L, Antonarakis SE, Epstein CJ, Sinet P, Potier M	cerebellum	None	Brain	Cerebellum	Mus musculus	DNA microarray	GPL81	https://www.ncbi.nlm.nih.gov/geo/query/acc.cgi?acc=GSE1611	https://www.ncbi.nlm.nih.gov/pubmed/15590701	ftp://ftp.ncbi.nlm.nih.gov/geo/series/GSE1nnn/GSE1611/	None	None
BDdb_0000219	Trisomy_21	Down syndrome	GSE1611	Transcriptome of Ts1Cje and euploids cerebellum	15590701	The cerebellar transcriptome during postnatal development of the Ts1Cje mouse, a segmental trisomy model for Down syndrome	DauphiNt L, Lyle R, Rivals I, Tran Dang M, Moldrich R, Golfier G, Ettwiller L, Toyama K, Rossier J, Personnaz L, Antonarakis SE, Epstein CJ, Sinet P, Potier M	cerebellum	None	Brain	Cerebellum	Mus musculus	DNA microarray	GPL81	https://www.ncbi.nlm.nih.gov/geo/query/acc.cgi?acc=GSE1611	https://www.ncbi.nlm.nih.gov/pubmed/15590701	ftp://ftp.ncbi.nlm.nih.gov/geo/series/GSE1nnn/GSE1611/	None	None
BDdb_0000220	Trisomy_21	Down syndrome	GSE1294	Expression profile of genes in Nrmal and Down syndrome mouse brains	15138197	Dosage-dependent over-expression of genes in the trisomic region of Ts1Cje mouse model for Down syndrome	Yamakawa K	brain	None	Brain	Unclassified	Mus musculus	DNA microarray	GPL81 GPL82	https://www.ncbi.nlm.nih.gov/geo/query/acc.cgi?acc=GSE1294	https://www.ncbi.nlm.nih.gov/pubmed/15138197	ftp://ftp.ncbi.nlm.nih.gov/geo/series/GSE1nnn/GSE1294/	None	None
BDdb_0000221	Trisomy_21	Down syndrome	GSE1294	Expression profile of genes in Nrmal and Down syndrome mouse brains	15138197	Dosage-dependent over-expression of genes in the trisomic region of Ts1Cje mouse model for Down syndrome	Yamakawa K	brain	None	Brain	Unclassified	Mus musculus	DNA microarray	GPL81 GPL82	https://www.ncbi.nlm.nih.gov/geo/query/acc.cgi?acc=GSE1294	https://www.ncbi.nlm.nih.gov/pubmed/15138197	ftp://ftp.ncbi.nlm.nih.gov/geo/series/GSE1nnn/GSE1294/	None	None
BDdb_0000222	Trisomy_21	Down syndrome	GSE1282	Expression profile of genes in Nrmal and Down syndrome mouse brains MGU74B	15138197	Dosage-dependent over-expression of genes in the trisomic region of Ts1Cje mouse model for Down syndrome	Yamakawa K	brain	None	Brain	Unclassified	Mus musculus	DNA microarray	GPL82	https://www.ncbi.nlm.nih.gov/geo/query/acc.cgi?acc=GSE1282	https://www.ncbi.nlm.nih.gov/pubmed/15138197	ftp://ftp.ncbi.nlm.nih.gov/geo/series/GSE1nnn/GSE1282/	None	None
BDdb_0000223	Trisomy_21	Down syndrome	GSE1281	Expression profile of genes in Nrmal and Down syndrome mouse brains MGU74A	15138197	Dosage-dependent over-expression of genes in the trisomic region of Ts1Cje mouse model for Down syndrome	Yamakawa K	brain	None	Brain	Unclassified	Mus musculus	DNA microarray	GPL81	https://www.ncbi.nlm.nih.gov/geo/query/acc.cgi?acc=GSE1281	https://www.ncbi.nlm.nih.gov/pubmed/15138197	ftp://ftp.ncbi.nlm.nih.gov/geo/series/GSE1nnn/GSE1281/	None	None
BDdb_0000224	Trisomy_21	Down syndrome	GSE120291	The expression levels of genes on trisomic chromosomes (chromosome 13, 18 or 21) are increased approximately 1.5-fold on average compared with diploid cells	31356639	Elimination of protein aggregates prevents premature senescence in human trisomy 21 Fibroblasts	Nawa N, Okuzaki D, Kitabatake Y	None	Fibroblasts	Connective	Fibroblasts	Homo sapiens	DNA microarray	GPL10332, GPL16699	https://www.ncbi.nlm.nih.gov/geo/query/acc.cgi?acc=GSE120291	https://www.ncbi.nlm.nih.gov/pubmed/31356639	ftp://ftp.ncbi.nlm.nih.gov/geo/series/GSE120nnn/GSE120291/	None	None
BDdb_0000225	Trisomy_18	Edward syndrome	GSE120291	The expression levels of genes on trisomic chromosomes (chromosome 13, 18 or 21) are increased approximately 1.5-fold on average compared with diploid cells	31356639	Elimination of protein aggregates prevents premature senescence in human trisomy 21 Fibroblasts	Nawa N, Okuzaki D, Kitabatake Y	None	Fibroblasts	Connective	Fibroblasts	Homo sapiens	DNA microarray	GPL10332, GPL16699	https://www.ncbi.nlm.nih.gov/geo/query/acc.cgi?acc=GSE120291	https://www.ncbi.nlm.nih.gov/pubmed/31356639	ftp://ftp.ncbi.nlm.nih.gov/geo/series/GSE120nnn/GSE120291/	None	None
BDdb_0000226	Trisomy_13	Patau syndrome	GSE120291	The expression levels of genes on trisomic chromosomes (chromosome 13, 18 or 21) are increased approximately 1.5-fold on average compared with diploid cells	31356639	Elimination of protein aggregates prevents premature senescence in human trisomy 21 Fibroblasts	Nawa N, Okuzaki D, Kitabatake Y	None	Fibroblasts	Connective	Fibroblasts	Homo sapiens	DNA microarray	GPL10332, GPL16699	https://www.ncbi.nlm.nih.gov/geo/query/acc.cgi?acc=GSE120291	https://www.ncbi.nlm.nih.gov/pubmed/31356639	ftp://ftp.ncbi.nlm.nih.gov/geo/series/GSE120nnn/GSE120291/	None	None
BDdb_0000227	Trisomy_21	Down syndrome	GSE120291	The expression levels of genes on trisomic chromosomes (chromosome 13, 18 or 21) are increased approximately 1.5-fold on average compared with diploid cells	31356639	Elimination of protein aggregates prevents premature senescence in human trisomy 21 Fibroblasts	Nawa N, Okuzaki D, Kitabatake Y	None	Fibroblasts	Connective	Fibroblasts	Homo sapiens	DNA microarray	GPL10332, GPL16699	https://www.ncbi.nlm.nih.gov/geo/query/acc.cgi?acc=GSE120291	https://www.ncbi.nlm.nih.gov/pubmed/31356639	ftp://ftp.ncbi.nlm.nih.gov/geo/series/GSE120nnn/GSE120291/	None	None
BDdb_0000228	Trisomy_18	Edward syndrome	GSE120291	The expression levels of genes on trisomic chromosomes (chromosome 13, 18 or 21) are increased approximately 1.5-fold on average compared with diploid cells	31356639	Elimination of protein aggregates prevents premature senescence in human trisomy 21 Fibroblasts	Nawa N, Okuzaki D, Kitabatake Y	None	Fibroblasts	Connective	Fibroblasts	Homo sapiens	DNA microarray	GPL10332, GPL16699	https://www.ncbi.nlm.nih.gov/geo/query/acc.cgi?acc=GSE120291	https://www.ncbi.nlm.nih.gov/pubmed/31356639	ftp://ftp.ncbi.nlm.nih.gov/geo/series/GSE120nnn/GSE120291/	None	None
BDdb_0000229	Trisomy_18	Edward syndrome	GSE89782	Transcriptome profiling uncovers potential common mechanisms in fetal trisomies 18 and 21	29049012	Transcriptome Profiling Uncovers Potential Common Mechanisms in Fetal Trisomies 18 and 21	Volk M, Maver A, Hodžić A, Lovrečić L, Peterlin B	None	Amniotic fluid cells	Fetus	Amniotic fluid cells	Homo sapiens	DNA microarray	GPL6480	https://www.ncbi.nlm.nih.gov/geo/query/acc.cgi?acc=GSE89782	https://www.ncbi.nlm.nih.gov/pubmed/29049012	ftp://ftp.ncbi.nlm.nih.gov/geo/series/GSE89nnn/GSE89782/	None	None
BDdb_0000230	Trisomy_18	Edward syndrome	GSE89782	Transcriptome profiling uncovers potential common mechanisms in fetal trisomies 18 and 21	29049012	Transcriptome Profiling Uncovers Potential Common Mechanisms in Fetal Trisomies 18 and 21	Volk M, Maver A, Hodžić A, Lovrečić L, Peterlin B	None	Amniotic fluid cells	Fetus	Amniotic fluid cells	Homo sapiens	DNA microarray	GPL6480	https://www.ncbi.nlm.nih.gov/geo/query/acc.cgi?acc=GSE89782	https://www.ncbi.nlm.nih.gov/pubmed/29049012	ftp://ftp.ncbi.nlm.nih.gov/geo/series/GSE89nnn/GSE89782/	None	None
BDdb_0000231	monosomy_18	Turner syndrome	GSE58435	Amniotic fluid RNA gene expression profiling provides insights into the pheNtype of Turner syndrome	24850140	Amniotic fluid RNA gene expression profiling provides insights into the pheNtype of Turner syndrome	Massingham LJ, Johnson KL, Scholl T, Slonim DK, Wick HC, Bianchi DW	fetus	None	Fetus	Amniotic fluid cells	Homo sapiens	DNA microarray	GPL570	https://www.ncbi.nlm.nih.gov/geo/query/acc.cgi?acc=GSE58435	https://www.ncbi.nlm.nih.gov/pubmed/24850140	ftp://ftp.ncbi.nlm.nih.gov/geo/series/GSE58nnn/GSE58435/	None	None
BDdb_0000232	Trisomy_18	Edward syndrome	GSE25634	Expression profiles of amniotic fluid from human fetuses with Trisomy 18 and euploid controls	None	None	None	amniotic fluid	None	Fetus	Amniotic fluid cells	Homo sapiens	DNA microarray	GPL570	https://www.ncbi.nlm.nih.gov/geo/query/acc.cgi?acc=GSE25634	None	ftp://ftp.ncbi.nlm.nih.gov/geo/series/GSE25nnn/GSE25634/	None	None
BDdb_0000233	Trisomy_21	Down syndrome	GSE6283	Specific transcriptional changes in human fetus with autosomal trisomies	18253026	Specific transcriptional changes in human fetuses with autosomal trisomies	Altug-Teber O, Bonin M, Walter M, Mau-Holzmann UA, Dufke A, Stappert H, Tekesin I, HeilbroNoner H, Nieselt K, Riess O	prenatal chorion villus cells	None	Maternal uterine	Prenatal chorion villus cells	Homo sapiens	DNA microarray	GPL570	https://www.ncbi.nlm.nih.gov/geo/query/acc.cgi?acc=GSE6283	https://www.ncbi.nlm.nih.gov/pubmed/18253026	ftp://ftp.ncbi.nlm.nih.gov/geo/series/GSE6nnn/GSE6283/	None	None
BDdb_0000234	Trisomy_18	Down syndrome	GSE6283	Specific transcriptional changes in human fetus with autosomal trisomies	18253026	Specific transcriptional changes in human fetuses with autosomal trisomies	Altug-Teber O, Bonin M, Walter M, Mau-Holzmann UA, Dufke A, Stappert H, Tekesin I, HeilbroNoner H, Nieselt K, Riess O	prenatal chorion villus cells	None	Maternal uterine	Prenatal chorion villus cells	Homo sapiens	DNA microarray	GPL570	https://www.ncbi.nlm.nih.gov/geo/query/acc.cgi?acc=GSE6283	https://www.ncbi.nlm.nih.gov/pubmed/18253026	ftp://ftp.ncbi.nlm.nih.gov/geo/series/GSE6nnn/GSE6283/	None	None
BDdb_0000235	Trisomy_21	Edward syndrome	GSE6283	Specific transcriptional changes in human fetus with autosomal trisomies	18253026	Specific transcriptional changes in human fetuses with autosomal trisomies	Altug-Teber O, Bonin M, Walter M, Mau-Holzmann UA, Dufke A, Stappert H, Tekesin I, HeilbroNoner H, Nieselt K, Riess O	prenatal amniocytes	None	Fetus	Amniocytes	Homo sapiens	DNA microarray	GPL570	https://www.ncbi.nlm.nih.gov/geo/query/acc.cgi?acc=GSE6283	https://www.ncbi.nlm.nih.gov/pubmed/18253026	ftp://ftp.ncbi.nlm.nih.gov/geo/series/GSE6nnn/GSE6283/	None	None
BDdb_0000236	Trisomy_13	Patau syndrome	GSE6283	Specific transcriptional changes in human fetus with autosomal trisomies	18253026	Specific transcriptional changes in human fetuses with autosomal trisomies	Altug-Teber O, Bonin M, Walter M, Mau-Holzmann UA, Dufke A, Stappert H, Tekesin I, HeilbroNoner H, Nieselt K, Riess O	prenatal amniocytes	None	Fetus	Amniocytes	Homo sapiens	DNA microarray	GPL570	https://www.ncbi.nlm.nih.gov/geo/query/acc.cgi?acc=GSE6283	https://www.ncbi.nlm.nih.gov/pubmed/18253026	ftp://ftp.ncbi.nlm.nih.gov/geo/series/GSE6nnn/GSE6283/	None	None
BDdb_0000237	Trisomy_15		GSE55499	Gene expression in mouse embryonic stem cells trisomic for chromosome 6, 8, 11 and 15	27558554	Aneuploid embryonic stem cells exhibit impaired differentiation and increased neoplastic potential	Zhang M, Jia Y, Liu G, Song S, Cheng L, Bradley A, Huang Y	None	embryonic stem cells	Embryo	Embryonic stem cells	Mus musculus	DNA microarray	GPL10787	https://www.ncbi.nlm.nih.gov/geo/query/acc.cgi?acc=GSE55499	https://www.ncbi.nlm.nih.gov/pubmed/27558554	https://www.ncbi.nlm.nih.gov/geo/download/?acc=GSE55499&format=file	None	None
BDdb_0000238	Trisomy_11		GSE55499	Gene expression in mouse embryonic stem cells trisomic for chromosome 6, 8, 11 and 15	27558554	Aneuploid embryonic stem cells exhibit impaired differentiation and increased neoplastic potential	Zhang M, Jia Y, Liu G, Song S, Cheng L, Bradley A, Huang Y	None	embryonic stem cells	Embryo	Embryonic stem cells	Mus musculus	DNA microarray	GPL10787	https://www.ncbi.nlm.nih.gov/geo/query/acc.cgi?acc=GSE55499	https://www.ncbi.nlm.nih.gov/pubmed/27558554	https://www.ncbi.nlm.nih.gov/geo/download/?acc=GSE55499&format=file	None	None
BDdb_0000239	Trisomy_8	Warkany syndrome 2	GSE55499	Gene expression in mouse embryonic stem cells trisomic for chromosome 6, 8, 11 and 15	27558554	Aneuploid embryonic stem cells exhibit impaired differentiation and increased neoplastic potential	Zhang M, Jia Y, Liu G, Song S, Cheng L, Bradley A, Huang Y	None	embryonic stem cells	Embryo	Embryonic stem cells	Mus musculus	DNA microarray	GPL10787	https://www.ncbi.nlm.nih.gov/geo/query/acc.cgi?acc=GSE55499	https://www.ncbi.nlm.nih.gov/pubmed/27558554	https://www.ncbi.nlm.nih.gov/geo/download/?acc=GSE55499&format=file	None	None
BDdb_0000240	Trisomy_6		GSE55499	Gene expression in mouse embryonic stem cells trisomic for chromosome 6, 8, 11 and 15	27558554	Aneuploid embryonic stem cells exhibit impaired differentiation and increased neoplastic potential	Zhang M, Jia Y, Liu G, Song S, Cheng L, Bradley A, Huang Y	None	embryonic stem cells	Embryo	Embryonic stem cells	Mus musculus	DNA microarray	GPL10787	https://www.ncbi.nlm.nih.gov/geo/query/acc.cgi?acc=GSE55499	https://www.ncbi.nlm.nih.gov/pubmed/27558554	https://www.ncbi.nlm.nih.gov/geo/download/?acc=GSE55499&format=file	None	None
BDdb_0000241	Trisomy_8	Warkany syndrome 2	GSE70284	caArray_krahe-00060: Expression profiling reveals fundamental biological differences in acute myeloid leukemia	11158605	Expression profiling reveals fundamental biological differences in acute myeloid leukemia with isolated trisomy 8 and Nrmal cytogenetics	Virtaneva K, Wright FA, TaNoner SM, Yuan B et al.	Bone Marrow	None	Bone marrow	AML blasts	Homo sapiens	DNA microarray	GPL80	https://www.ncbi.nlm.nih.gov/geo/query/acc.cgi?acc=GSE70284	https://www.ncbi.nlm.nih.gov/pubmed/11158605	ftp://ftp.ncbi.nlm.nih.gov/geo/series/GSE70nnn/GSE70284/	None	None
BDdb_0000242	Trisomy_8, Trisomy_11, monosomy 7	Warkany syndrome 2	GSE61804	Role of NFATc1 in patients with FLT3-ITD AML	25976987	NFATc1 as a therapeutic target in FLT3-ITD-positive AML	Metzelder SK, Michel C, von Bonin M, Rehberger M et al.	peripheral blood	None	Blood	PBMC	Homo sapiens	DNA microarray	GPL570	https://www.ncbi.nlm.nih.gov/geo/query/acc.cgi?acc=GSE61804	https://www.ncbi.nlm.nih.gov/pubmed/25976987	ftp://ftp.ncbi.nlm.nih.gov/geo/series/GSE61nnn/GSE61804/	None	None
BDdb_0000243	Trisomy_8	Warkany syndrome 2	GSE52478	The DNA Double-Strand Break Response Is AbNrmal in Myeloblasts From Patients With Therapy-Related Acute Myeloid Leukemia [Affymetrix]	24304937	The DNA double-strand break response is abNrmal in myeloblasts from patients with therapy-related acute myeloid leukemia	Jacoby MA, de Jesus Pizarro R, Shao J, Koboldt D, Fulton RS, Zhao G, Wilson RK, Walter MJ	Bone marrow	None	Bone marrow	AML blasts	Homo sapiens	DNA microarray	GPL570	https://www.ncbi.nlm.nih.gov/geo/query/acc.cgi?acc=GSE52478	https://www.ncbi.nlm.nih.gov/pubmed/24304937	ftp://ftp.ncbi.nlm.nih.gov/geo/series/GSE52nnn/GSE52478/	None	None
BDdb_0000244	Trisomy_8	Warkany syndrome 2	GSE40320	Constitutional Trisomy 8 Mosaicism as a Model for Epigenetic Studies of Aneuploidy (gene expression)	None	None	None	None	Fibroblasts	Connective	Fibroblasts	Homo sapiens	DNA microarray	GPL6244	https://www.ncbi.nlm.nih.gov/geo/query/acc.cgi?acc=GSE40320	None	ftp://ftp.ncbi.nlm.nih.gov/geo/series/GSE40nnn/GSE40320/	None	None
BDdb_0000245	Trisomy_8	Warkany syndrome 2	GSE28076	The addition of chromosome 8 leads to characteristic dysregulation of gene expression on all chromosome and transformed-associated pheNtypes	21980425	Dysregulation of gene expression in the artificial human trisomy cells of chromosome 8 associated with transformed cell pheNtypes	DaiN K, KashiN G, Kugoh H, Oshimura M, Shimada Y, TaN K, Watanabe M	None	embryonic fibroblast cells	Connective	Fibroblasts	Homo sapiens	DNA microarray	GPL6480	https://www.ncbi.nlm.nih.gov/geo/query/acc.cgi?acc=GSE28076	https://www.ncbi.nlm.nih.gov/pubmed/21980425	ftp://ftp.ncbi.nlm.nih.gov/geo/series/GSE28nnn/GSE28076/	None	None
BDdb_0000246	Trisomy_8	Warkany syndrome 2	GSE19429	Expression data from bone marrow CD34+ cells of MDS patients and healthy controls	20220779	Deregulated gene expression pathways in myelodysplastic syndrome hematopoietic stem cells	Pellagatti A, Cazzola M, Giagounidis A, Perry J et al.	Bone marrow	hematopoietic stem cells	Bone marrow	Hematopoietic cell	Homo sapiens	DNA microarray	GPL570	https://www.ncbi.nlm.nih.gov/geo/query/acc.cgi?acc=GSE19429	https://www.ncbi.nlm.nih.gov/pubmed/20220779	ftp://ftp.ncbi.nlm.nih.gov/geo/series/GSE19nnn/GSE19429/	None	None
BDdb_0000247	monosomy_X	Turner syndrome	GSE46687	Gene Expression Profiling in 45X Turner Syndrome patients	None	None	None	None	PBMCs	Blood	PBMC	Homo sapiens	DNA microarray	GPL570	https://www.ncbi.nlm.nih.gov/geo/query/acc.cgi?acc=GSE46687	None	ftp://ftp.ncbi.nlm.nih.gov/geo/series/GSE46nnn/GSE46687/	None	None
BDdb_0000248	monosomy_X	Turner syndrome	GSE46687	Gene Expression Profiling in 45X Turner Syndrome patients	None	None	None	None	PBMCs	Blood	PBMC	Homo sapiens	DNA microarray	GPL570	https://www.ncbi.nlm.nih.gov/geo/query/acc.cgi?acc=GSE46687	None	ftp://ftp.ncbi.nlm.nih.gov/geo/series/GSE46nnn/GSE46687/	None	None
BDdb_0000249	monosomy_X	Turner syndrome	GSE13520	Expression profiles of (40,XX) and (39,XO) females	20122165	Transcriptional changes in response to X chromosome dosage in the mouse: implications for X inactivation and the molecular basis of Turner Syndrome	Lopes AM, Burgoyne PS, Ojarikre A, Bauer J et al.	brain	None	Brain	Unclassified	Mus musculus	DNA microarray	GPL6105	https://www.ncbi.nlm.nih.gov/geo/query/acc.cgi?acc=GSE13520	https://www.ncbi.nlm.nih.gov/pubmed/20122165	ftp://ftp.ncbi.nlm.nih.gov/geo/series/GSE13nnn/GSE13520/	None	None
BDdb_0000250	monosomy_X	Turner syndrome	GSE13520	Expression profiles of (40,XX) and (39,XO) females	20122165	Transcriptional changes in response to X chromosome dosage in the mouse: implications for X inactivation and the molecular basis of Turner Syndrome	Lopes AM, Burgoyne PS, Ojarikre A, Bauer J et al.	brain	None	Brain	Unclassified	Mus musculus	DNA microarray	GPL6105	https://www.ncbi.nlm.nih.gov/geo/query/acc.cgi?acc=GSE13520	https://www.ncbi.nlm.nih.gov/pubmed/20122165	ftp://ftp.ncbi.nlm.nih.gov/geo/series/GSE13nnn/GSE13520/	None	None
BDdb_0000251	monosomy_X	Turner syndrome	GSE13520	Expression profiles of (40,XX) and (39,XO) females	20122165	Transcriptional changes in response to X chromosome dosage in the mouse: implications for X inactivation and the molecular basis of Turner Syndrome	Lopes AM, Burgoyne PS, Ojarikre A, Bauer J et al.	kidney	None	Kidney	Unclassified	Mus musculus	DNA microarray	GPL6105	https://www.ncbi.nlm.nih.gov/geo/query/acc.cgi?acc=GSE13520	https://www.ncbi.nlm.nih.gov/pubmed/20122165	ftp://ftp.ncbi.nlm.nih.gov/geo/series/GSE13nnn/GSE13520/	None	None
BDdb_0000252	monosomy_X	Turner syndrome	GSE13520	Expression profiles of (40,XX) and (39,XO) females	20122165	Transcriptional changes in response to X chromosome dosage in the mouse: implications for X inactivation and the molecular basis of Turner Syndrome	Lopes AM, Burgoyne PS, Ojarikre A, Bauer J et al.	kidney	None	Kidney	Unclassified	Mus musculus	DNA microarray	GPL6105	https://www.ncbi.nlm.nih.gov/geo/query/acc.cgi?acc=GSE13520	https://www.ncbi.nlm.nih.gov/pubmed/20122165	ftp://ftp.ncbi.nlm.nih.gov/geo/series/GSE13nnn/GSE13520/	None	None
BDdb_0000253	monosomy_X	Turner syndrome	GSE13520	Expression profiles of (40,XX) and (39,XO) females	20122165	Transcriptional changes in response to X chromosome dosage in the mouse: implications for X inactivation and the molecular basis of Turner Syndrome	Lopes AM, Burgoyne PS, Ojarikre A, Bauer J et al.	liver	None	Liver	Unclassified	Mus musculus	DNA microarray	GPL6105	https://www.ncbi.nlm.nih.gov/geo/query/acc.cgi?acc=GSE13520	https://www.ncbi.nlm.nih.gov/pubmed/20122165	ftp://ftp.ncbi.nlm.nih.gov/geo/series/GSE13nnn/GSE13520/	None	None
BDdb_0000254	monosomy_X	Turner syndrome	GSE13520	Expression profiles of (40,XX) and (39,XO) females	20122165	Transcriptional changes in response to X chromosome dosage in the mouse: implications for X inactivation and the molecular basis of Turner Syndrome	Lopes AM, Burgoyne PS, Ojarikre A, Bauer J et al.	liver	None	Liver	Unclassified	Mus musculus	DNA microarray	GPL6105	https://www.ncbi.nlm.nih.gov/geo/query/acc.cgi?acc=GSE13520	https://www.ncbi.nlm.nih.gov/pubmed/20122165	ftp://ftp.ncbi.nlm.nih.gov/geo/series/GSE13nnn/GSE13520/	None	None
BDdb_0000255	monosomy_X	Turner syndrome	GSE13520	Expression profiles of (40,XX) and (39,XO) females	20122165	Transcriptional changes in response to X chromosome dosage in the mouse: implications for X inactivation and the molecular basis of Turner Syndrome	Lopes AM, Burgoyne PS, Ojarikre A, Bauer J et al.	muscle	None	Muscle	Unclassified	Mus musculus	DNA microarray	GPL6105	https://www.ncbi.nlm.nih.gov/geo/query/acc.cgi?acc=GSE13520	https://www.ncbi.nlm.nih.gov/pubmed/20122165	ftp://ftp.ncbi.nlm.nih.gov/geo/series/GSE13nnn/GSE13520/	None	None
BDdb_0000256	monosomy_X	Turner syndrome	GSE13520	Expression profiles of (40,XX) and (39,XO) females	20122165	Transcriptional changes in response to X chromosome dosage in the mouse: implications for X inactivation and the molecular basis of Turner Syndrome	Lopes AM, Burgoyne PS, Ojarikre A, Bauer J et al.	muscle	None	Muscle	Unclassified	Mus musculus	DNA microarray	GPL6105	https://www.ncbi.nlm.nih.gov/geo/query/acc.cgi?acc=GSE13520	https://www.ncbi.nlm.nih.gov/pubmed/20122165	ftp://ftp.ncbi.nlm.nih.gov/geo/series/GSE13nnn/GSE13520/	None	None
BDdb_0000257	Trisomy_XXY	Klinefelter syndrome	GSE42331	Gene expression data from whole blood of Klinefelter Syndrome patients compared to male and female controls	25532039	Gene expression patterns in relation to the clinical pheNtype in Klinefelter syndrome	Zitzmann M, Bongers R, Werler S, BogdaNva N et al.	blood	None	Blood	Whole blood	Homo sapiens	DNA microarray	GPL6244	https://www.ncbi.nlm.nih.gov/geo/query/acc.cgi?acc=GSE42331	https://www.ncbi.nlm.nih.gov/pubmed/25532039	ftp://ftp.ncbi.nlm.nih.gov/geo/series/GSE42nnn/GSE42331/	None	None
BDdb_0000258	Trisomy_XXY	Klinefelter syndrome	GSE47584	Gene expression profiling in whole blood in patients for Klinefelter’s Syndrome	None	None	None	blood	None	Blood	Whole blood	Homo sapiens	DNA microarray	GPL14550	https://www.ncbi.nlm.nih.gov/geo/query/acc.cgi?acc=GSE47584	None	ftp://ftp.ncbi.nlm.nih.gov/geo/series/GSE47nnn/GSE47584/	None	None
BDdb_0000259	Trisomy_XXY	Klinefelter syndrome	GSE48784	Feminized behavior and gene expression in the striatum in a Nvel mouse model of Klinefelter Syndrome	24923877	Feminized behavior and brain gene expression in a Nvel mouse model of Klinefelter Syndrome	Ngun TC, Ghahramani NM, Creek MM, Williams-Burris SM et al.	Striatum	None	Brain	Striatum	Mus musculus	DNA microarray	GPL6885	https://www.ncbi.nlm.nih.gov/geo/query/acc.cgi?acc=GSE48784	https://www.ncbi.nlm.nih.gov/pubmed/24923877	ftp://ftp.ncbi.nlm.nih.gov/geo/series/GSE48nnn/GSE48784/	None	None
BDdb_0000260	Trisomy_XXY	Klinefelter syndrome	GSE48784	Feminized behavior and gene expression in the striatum in a Nvel mouse model of Klinefelter Syndrome	24923877	Feminized behavior and brain gene expression in a Nvel mouse model of Klinefelter Syndrome	Ngun TC, Ghahramani NM, Creek MM, Williams-Burris SM et al.	Striatum	None	Brain	Striatum	Mus musculus	DNA microarray	GPL6885	https://www.ncbi.nlm.nih.gov/geo/query/acc.cgi?acc=GSE48784	https://www.ncbi.nlm.nih.gov/pubmed/24923877	ftp://ftp.ncbi.nlm.nih.gov/geo/series/GSE48nnn/GSE48784/	None	None
BDdb_0000261	Trisomy_XXY	Klinefelter syndrome	GSE48784	Feminized behavior and gene expression in the striatum in a Nvel mouse model of Klinefelter Syndrome	24923877	Feminized behavior and brain gene expression in a Nvel mouse model of Klinefelter Syndrome	Ngun TC, Ghahramani NM, Creek MM, Williams-Burris SM et al.	Striatum	None	Brain	Striatum	Mus musculus	DNA microarray	GPL6885	https://www.ncbi.nlm.nih.gov/geo/query/acc.cgi?acc=GSE48784	https://www.ncbi.nlm.nih.gov/pubmed/24923877	ftp://ftp.ncbi.nlm.nih.gov/geo/series/GSE48nnn/GSE48784/	None	None
BDdb_0000262	Trisomy_XXY	Klinefelter syndrome	GSE48784	Feminized behavior and gene expression in the striatum in a Nvel mouse model of Klinefelter Syndrome	24923877	Feminized behavior and brain gene expression in a Nvel mouse model of Klinefelter Syndrome	Ngun TC, Ghahramani NM, Creek MM, Williams-Burris SM et al.	Striatum	None	Brain	Striatum	Mus musculus	DNA microarray	GPL6885	https://www.ncbi.nlm.nih.gov/geo/query/acc.cgi?acc=GSE48784	https://www.ncbi.nlm.nih.gov/pubmed/24923877	ftp://ftp.ncbi.nlm.nih.gov/geo/series/GSE48nnn/GSE48784/	None	None
BDdb_0000263	Trisomy_XXY	Klinefelter syndrome	GSE48783	Feminized behavior and gene expression in the BNST/POA in a Nvel mouse model of Klinefelter Syndrome	24923877	Feminized behavior and brain gene expression in a Nvel mouse model of Klinefelter Syndrome	Ngun TC, Ghahramani NM, Creek MM, Williams-Burris SM et al.	BNST/POA	None	Brain	BNST/POA	Mus musculus	DNA microarray	GPL6885	https://www.ncbi.nlm.nih.gov/geo/query/acc.cgi?acc=GSE48783	https://www.ncbi.nlm.nih.gov/pubmed/24923877	ftp://ftp.ncbi.nlm.nih.gov/geo/series/GSE48nnn/GSE48783/	None	None
BDdb_0000264	Trisomy_XXY	Klinefelter syndrome	GSE48783	Feminized behavior and gene expression in the BNST/POA in a Nvel mouse model of Klinefelter Syndrome	24923877	Feminized behavior and brain gene expression in a Nvel mouse model of Klinefelter Syndrome	Ngun TC, Ghahramani NM, Creek MM, Williams-Burris SM et al.	BNST/POA	None	Brain	BNST/POA	Mus musculus	DNA microarray	GPL6885	https://www.ncbi.nlm.nih.gov/geo/query/acc.cgi?acc=GSE48783	https://www.ncbi.nlm.nih.gov/pubmed/24923877	ftp://ftp.ncbi.nlm.nih.gov/geo/series/GSE48nnn/GSE48783/	None	None
BDdb_0000265	Trisomy_XXY	Klinefelter syndrome	GSE48783	Feminized behavior and gene expression in the BNST/POA in a Nvel mouse model of Klinefelter Syndrome	24923877	Feminized behavior and brain gene expression in a Nvel mouse model of Klinefelter Syndrome	Ngun TC, Ghahramani NM, Creek MM, Williams-Burris SM et al.	BNST/POA	None	Brain	BNST/POA	Mus musculus	DNA microarray	GPL6885	https://www.ncbi.nlm.nih.gov/geo/query/acc.cgi?acc=GSE48783	https://www.ncbi.nlm.nih.gov/pubmed/24923877	ftp://ftp.ncbi.nlm.nih.gov/geo/series/GSE48nnn/GSE48783/	None	None
BDdb_0000266	Trisomy_XXY	Klinefelter syndrome	GSE48783	Feminized behavior and gene expression in the BNST/POA in a Nvel mouse model of Klinefelter Syndrome	24923877	Feminized behavior and brain gene expression in a Nvel mouse model of Klinefelter Syndrome	Ngun TC, Ghahramani NM, Creek MM, Williams-Burris SM et al.	BNST/POA	None	Brain	BNST/POA	Mus musculus	DNA microarray	GPL6885	https://www.ncbi.nlm.nih.gov/geo/query/acc.cgi?acc=GSE48783	https://www.ncbi.nlm.nih.gov/pubmed/24923877	ftp://ftp.ncbi.nlm.nih.gov/geo/series/GSE48nnn/GSE48783/	None	None
BDdb_0000267	Trisomy_XXY	Klinefelter syndrome	GSE37258	Expression data of the IPSC derived from foreskin fibroblast cells of Nrmal person and KS patient	23019320	Aberrant gene expression profiles in pluripotent stem cells induced from Fibroblasts of a Klinefelter syndrome patient	Ma Y, Li C, Gu J, Tang F et al.	None	Fibroblasts	Connective	Fibroblasts	Homo sapiens	DNA microarray	GPL570	https://www.ncbi.nlm.nih.gov/geo/query/acc.cgi?acc=GSE37258	https://www.ncbi.nlm.nih.gov/pubmed/23019320	ftp://ftp.ncbi.nlm.nih.gov/geo/series/GSE37nnn/GSE37258/	None	None
BDdb_0000268	Trisomy_XXY	Klinefelter syndrome	GSE37258	Expression data of the IPSC derived from foreskin fibroblast cells of Nrmal person and KS patient	23019320	Aberrant gene expression profiles in pluripotent stem cells induced from Fibroblasts of a Klinefelter syndrome patient	Ma Y, Li C, Gu J, Tang F et al.	None	Fibroblasts	Connective	Fibroblasts	Homo sapiens	DNA microarray	GPL570	https://www.ncbi.nlm.nih.gov/geo/query/acc.cgi?acc=GSE37258	https://www.ncbi.nlm.nih.gov/pubmed/23019320	ftp://ftp.ncbi.nlm.nih.gov/geo/series/GSE37nnn/GSE37258/	None	None
BDdb_0000269	Trisomy_XXY	Klinefelter syndrome	GSE37258	Expression data of the IPSC derived from foreskin fibroblast cells of Nrmal person and KS patient	23019320	Aberrant gene expression profiles in pluripotent stem cells induced from Fibroblasts of a Klinefelter syndrome patient	Ma Y, Li C, Gu J, Tang F et al.	None	Fibroblasts	Connective	Fibroblasts	Homo sapiens	DNA microarray	GPL570	https://www.ncbi.nlm.nih.gov/geo/query/acc.cgi?acc=GSE37258	https://www.ncbi.nlm.nih.gov/pubmed/23019320	ftp://ftp.ncbi.nlm.nih.gov/geo/series/GSE37nnn/GSE37258/	None	None
BDdb_0000270	Trisomy_21	Down syndrome	GSE16655	Developmental stage-specific interplay between GATA1 and IGF signaling in fetal hematopoiesis and leukemogenesis	20679399	Developmental stage-specific interplay between GATA1 and IGF signaling in fetal hematopoiesis and leukemogenesis	Klusmann JH, Godinho FJ, Heitmann K, Maroz A et al	None	megakaryocyocytic leukemia blasts	Lymphoid	Megakaryocyocytic leukemia blasts	Homo sapiens	DNA microarray	GPL570	None	None	None	None	None
BDdb_0000271		open myelomeningocele	GSE101141	Amniotic fluid transcriptomics reflects Nvel disease mechanisms in fetuses with myelomeningocele	28735706	Amniotic fluid transcriptomics reflects Nvel disease mechanisms in fetuses with myelomeningocele	Tarui T, Kim A, Flake A, McClain L et al.		Amniotic fluid cells	Fetus	Amniotic fluid cells	Homo sapiens	DNA microarray	GPL570	None	None	None	None	None
BDdb_0000272		Orofacial clefts (OFCs)	GSE139222	Deregulated Adhesion Program in Palatal KeratiNcytes of Orofacial Cleft Patients	None	None	None		Buccal swab	Unclassified	Buccal swab	Homo sapiens	DNA microarray	GPL570	None	None	None	None	None
BDdb_0000273	Trisomy_21	Down syndrome	GSE107211	Widespread domain-like perturbations of DNA methylation in whole blood of Down syndrome neonates	29601581	Widespread domain-like perturbations of DNA methylation in whole blood of Down syndrome neonates	HeNoneman P, Bouman A, Mul A, Knegt L, van der Kevie-Kersemaekers AM, Zwaveling-Soonawala N, Meijers-Heijboer HEJ, van Trotsenburg ASP, MaNonens MM	Whole blood	None	Blood	Whole blood	Homo sapiens	Methylation profiling by genome tiling array	GPL16304	https://www.ncbi.nlm.nih.gov/geo/query/acc.cgi?acc=GSE107211	https://www.ncbi.nlm.nih.gov/pubmed/29601581	ftp://ftp.ncbi.nlm.nih.gov/geo/series/GSE107nnn/GSE107211/	None	None
BDdb_0000274	Trisomy_21	Down syndrome	GSE97903	Trisomy detection by PCR and comparative geNmic hybridization	28717645	Whole GeNme Amplification of Day 3 or Day 5 Human Embryos Biopsies Provides a SuitableDNA Template for PCR-Based Techniques for GeNtyping, a Complement of PreimplantationGenetic Testing	Schaeffer E, López-Bayghen B, Neumann A, Porchia LM, Camacho R, Garrido E, Gómez R, Camargo F, López-Bayghen E	None	Human embro trophectoderm cells biopsied at day 5 by conventional method	Embryo	Embryonic stem cells	Homo sapiens	Genome variation profiling by array	GPL17760	https://www.ncbi.nlm.nih.gov/geo/query/acc.cgi?acc=GSE97903	https://www.ncbi.nlm.nih.gov/pubmed/28717645	ftp://ftp.ncbi.nlm.nih.gov/geo/series/GSE97nnn/GSE97903/	None	None
BDdb_0000275	Trisomy_21	Down syndrome	GSE70573	Modular Transcriptional Repertoire and microRNA target Analyses Characterize GeNmic Dysregulation in the Thymus of Down Syndrome Infants	26848775	Modular transcriptional repertoire and MicroRNA target analyses characterize geNmic dysregulation in the thymus of Down syndrome infants	Moreira-Filho CA, Bando SY, Bertonha FB, Silva FN, Costa Lda F, Ferreira LR, Furlanetto G, Chacur P, Zerbini MC, Carneiro-Sampaio M	Thymus	None	Lymphoid	Thymus	Homo sapiens	Non-coding RNA profiling by array	GPL13264	https://www.ncbi.nlm.nih.gov/geo/query/acc.cgi?acc=GSE70573	https://www.ncbi.nlm.nih.gov/pubmed/26848775	ftp://ftp.ncbi.nlm.nih.gov/geo/series/GSE70nnn/GSE70573/	None	None
BDdb_0000276	Trisomy_21	Down syndrome	GSE93004	Analysis of copy number variants on chromosome 21 in Down syndrome-associated congenital heart defects	None	None	None	Heart	None	Heart	Unclassified	Homo sapiens	Genome variation profiling by array	GPL22821	https://www.ncbi.nlm.nih.gov/geo/query/acc.cgi?acc=GSE93004	None	ftp://ftp.ncbi.nlm.nih.gov/geo/series/GSE93nnn/GSE93004/	None	None
BDdb_0000277	Trisomy_21	Down syndrome	GSE73747	Epigenetic Dysregulation in the Developing Down Syndrome Brain	27245352	Epigenetic dysregulation in the developing Down syndrome cortex	El Hajj N, Dittrich M, Böck J, Kraus TF, Nanda I, Müller T, Seidmann L, Tralau T, Galetzka D, Schneider E, Haaf T	frontal adult brain	None	Brain	Cerebral cortex	Homo sapiens	Methylation profiling by array	GPL13534	https://www.ncbi.nlm.nih.gov/geo/query/acc.cgi?acc=GSE73747	https://www.ncbi.nlm.nih.gov/pubmed/27245352	ftp://ftp.ncbi.nlm.nih.gov/geo/series/GSE73nnn/GSE73747/	None	None
BDdb_0000278	Trisomy_21	Down syndrome	GSE73747	Epigenetic Dysregulation in the Developing Down Syndrome Brain	27245352	Epigenetic dysregulation in the developing Down syndrome cortex	El Hajj N, Dittrich M, Böck J, Kraus TF, Nanda I, Müller T, Seidmann L, Tralau T, Galetzka D, Schneider E, Haaf T	frontal fetal brain	None	Brain	Cerebral cortex	Homo sapiens	Methylation profiling by array	GPL13534	https://www.ncbi.nlm.nih.gov/geo/query/acc.cgi?acc=GSE73747	https://www.ncbi.nlm.nih.gov/pubmed/27245352	ftp://ftp.ncbi.nlm.nih.gov/geo/series/GSE73nnn/GSE73747/	None	None
BDdb_0000279	Trisomy_21	Down syndrome	GSE73747	Epigenetic Dysregulation in the Developing Down Syndrome Brain	27245352	Epigenetic dysregulation in the developing Down syndrome cortex	El Hajj N, Dittrich M, Böck J, Kraus TF, Nanda I, Müller T, Seidmann L, Tralau T, Galetzka D, Schneider E, Haaf T	temporal fetal brain	None	Brain	Cerebral cortex	Homo sapiens	Methylation profiling by array	GPL13534	https://www.ncbi.nlm.nih.gov/geo/query/acc.cgi?acc=GSE73747	https://www.ncbi.nlm.nih.gov/pubmed/27245352	ftp://ftp.ncbi.nlm.nih.gov/geo/series/GSE73nnn/GSE73747/	None	None
BDdb_0000280	Trisomy_21	Down syndrome	GSE81457	Real-time quantitative PCR analysis of human lung samples	27487163	Increased Lung Expression of Anti-Angiogenic Factors in Down Syndrome: Potential Role in AbNrmal Lung Vascular Growth and the Risk for Pulmonary Hypertension	Galambos C, Minic AD, Bush D, Nguyen D, Dodson B, Seedorf G, Abman SH	Lung	None	Lung	Unclassified	Homo sapiens	Expression profiling by RT-PCR	GPL20306	https://www.ncbi.nlm.nih.gov/geo/query/acc.cgi?acc=GSE81457	https://www.ncbi.nlm.nih.gov/pubmed/27487163	ftp://ftp.ncbi.nlm.nih.gov/geo/series/GSE81nnn/GSE81457/	None	None
BDdb_0000281	Trisomy_21	Down syndrome	GSE75310	DNA Methylation in PRDM8 is a Biomarker for Dyskeratosis Congenita	26909595	DNA methylation in PRDM8 is indicative for dyskeratosis congenita	Weidner CI, Lin Q, Birkhofer C, Gerstenmaier U, Kaifie A, Kirschner M, Bruns H, BalabaNv S, Trummer A, Stockklausner C, Höchsmann B, Schrezenmeier H, Wlodarski M, Panse J, Brümmendorf TH, Beier F, Wagner W	Whole blood	None	Blood	Whole blood	Homo sapiens	Methylation profiling by genome tiling array	GPL13534	https://www.ncbi.nlm.nih.gov/geo/query/acc.cgi?acc=GSE75310	https://www.ncbi.nlm.nih.gov/pubmed/26909595	ftp://ftp.ncbi.nlm.nih.gov/geo/series/GSE75nnn/GSE75310/	None	None
BDdb_0000282	Trisomy_21	Down syndrome	GSE57360	GeNme-scale profiling of the DNA methylation landscape in human neurological disorders (BeadChip)	26784972	Human DNA methylomes of neurodegenerative diseases show common epigeNmic patterns	Sanchez-Mut JV, Heyn H, Vidal E, Moran S, Sayols S, Delgado-Morales R, Schultz MD, Ansoleaga B, Garcia-Esparcia P, Pons-Espinal M, de Lagran MM, Dopazo J, RabaN A, Avila J, Dierssen M, Lott I, Ferrer I, Ecker JR, Esteller M	BA9 grey matter	None	Brain	Cerebral cortex	Homo sapiens	Methylation profiling by array	GPL13534	https://www.ncbi.nlm.nih.gov/geo/query/acc.cgi?acc=GSE57360	https://www.ncbi.nlm.nih.gov/pubmed/26784972	ftp://ftp.ncbi.nlm.nih.gov/geo/series/GSE57nnn/GSE57360/	None	None
BDdb_0000283	Trisomy_21	Down syndrome with Alzheimer's disease	GSE57360	GeNme-scale profiling of the DNA methylation landscape in human neurological disorders (BeadChip)	26784972	Human DNA methylomes of neurodegenerative diseases show common epigeNmic patterns	Sanchez-Mut JV, Heyn H, Vidal E, Moran S, Sayols S, Delgado-Morales R, Schultz MD, Ansoleaga B, Garcia-Esparcia P, Pons-Espinal M, de Lagran MM, Dopazo J, RabaN A, Avila J, Dierssen M, Lott I, Ferrer I, Ecker JR, Esteller M	BA9 grey matter	None	Brain	Cerebral cortex	Homo sapiens	Methylation profiling by array	GPL13534	https://www.ncbi.nlm.nih.gov/geo/query/acc.cgi?acc=GSE57360	https://www.ncbi.nlm.nih.gov/pubmed/26784972	ftp://ftp.ncbi.nlm.nih.gov/geo/series/GSE57nnn/GSE57360/	None	None
BDdb_0000284	Trisomy_21	Down syndrome	GSE74486	Trans-effects of chromosome aneuploidies on DNA methylation patterns: DNA methylation analysis of Down syndrome in human brain tissues and cells	26607552	Trans effects of chromosome aneuploidies on DNA methylation patterns in human Down syndrome and mouse models	Mendioroz M, Do C, Jiang X, Liu C, Darbary HK, Lang CF, Lin J, Thomas A, Abu-Amero S, Stanier P, Temkin A, Yale A, Liu MM, Li Y, Salas M, Kerkel K, Capone G, Silverman W, Yu YE, Moore G, Wegiel J, Tycko B	Blood	T cells	Lymphoid	T cell	Homo sapiens	Methylation profiling by genome tiling array	GPL13534	https://www.ncbi.nlm.nih.gov/geo/query/acc.cgi?acc=GSE74486	https://www.ncbi.nlm.nih.gov/pubmed/26607552	ftp://ftp.ncbi.nlm.nih.gov/geo/series/GSE74nnn/GSE74486/	None	None
BDdb_0000285	Trisomy_21	Down syndrome	GSE74486	Trans-effects of chromosome aneuploidies on DNA methylation patterns: DNA methylation analysis of Down syndrome in human brain tissues and cells	26607552	Trans effects of chromosome aneuploidies on DNA methylation patterns in human Down syndrome and mouse models	Mendioroz M, Do C, Jiang X, Liu C, Darbary HK, Lang CF, Lin J, Thomas A, Abu-Amero S, Stanier P, Temkin A, Yale A, Liu MM, Li Y, Salas M, Kerkel K, Capone G, Silverman W, Yu YE, Moore G, Wegiel J, Tycko B	Cerebellar cortex	Whole grey matter	Brain	Cerebellum	Homo sapiens	Methylation profiling by array	GPL13534	https://www.ncbi.nlm.nih.gov/geo/query/acc.cgi?acc=GSE74486	https://www.ncbi.nlm.nih.gov/pubmed/26607552	ftp://ftp.ncbi.nlm.nih.gov/geo/series/GSE74nnn/GSE74486/	None	None
BDdb_0000286	Trisomy_21	Down syndrome	GSE74486	Trans-effects of chromosome aneuploidies on DNA methylation patterns: DNA methylation analysis of Down syndrome in human brain tissues and cells	26607552	Trans effects of chromosome aneuploidies on DNA methylation patterns in human Down syndrome and mouse models	Mendioroz M, Do C, Jiang X, Liu C, Darbary HK, Lang CF, Lin J, Thomas A, Abu-Amero S, Stanier P, Temkin A, Yale A, Liu MM, Li Y, Salas M, Kerkel K, Capone G, Silverman W, Yu YE, Moore G, Wegiel J, Tycko B	Cerebrum	Whole Cerebrum	Brain	Cerebrum	Homo sapiens	Methylation profiling by array	GPL13534	https://www.ncbi.nlm.nih.gov/geo/query/acc.cgi?acc=GSE74486	https://www.ncbi.nlm.nih.gov/pubmed/26607552	ftp://ftp.ncbi.nlm.nih.gov/geo/series/GSE74nnn/GSE74486/	None	None
BDdb_0000287	Trisomy_21	Down syndrome	GSE74486	Trans-effects of chromosome aneuploidies on DNA methylation patterns: DNA methylation analysis of Down syndrome in human brain tissues and cells	26607552	Trans effects of chromosome aneuploidies on DNA methylation patterns in human Down syndrome and mouse models	Mendioroz M, Do C, Jiang X, Liu C, Darbary HK, Lang CF, Lin J, Thomas A, Abu-Amero S, Stanier P, Temkin A, Yale A, Liu MM, Li Y, Salas M, Kerkel K, Capone G, Silverman W, Yu YE, Moore G, Wegiel J, Tycko B	Frontal Cortex	Whole grey matter	Brain	Cerebral cortex	Homo sapiens	Methylation profiling by genome tiling array	GPL13534	https://www.ncbi.nlm.nih.gov/geo/query/acc.cgi?acc=GSE74486	https://www.ncbi.nlm.nih.gov/pubmed/26607552	ftp://ftp.ncbi.nlm.nih.gov/geo/series/GSE74nnn/GSE74486/	None	None
BDdb_0000288	Trisomy_21	Down syndrome	GSE74486	Trans-effects of chromosome aneuploidies on DNA methylation patterns: DNA methylation analysis of Down syndrome in human brain tissues and cells	26607552	Trans effects of chromosome aneuploidies on DNA methylation patterns in human Down syndrome and mouse models	Mendioroz M, Do C, Jiang X, Liu C, Darbary HK, Lang CF, Lin J, Thomas A, Abu-Amero S, Stanier P, Temkin A, Yale A, Liu MM, Li Y, Salas M, Kerkel K, Capone G, Silverman W, Yu YE, Moore G, Wegiel J, Tycko B	Cerebellar cortex	Whole grey matter	Brain	Cerebellum	Homo sapiens	Methylation profiling by array	GPL13534	https://www.ncbi.nlm.nih.gov/geo/query/acc.cgi?acc=GSE74486	https://www.ncbi.nlm.nih.gov/pubmed/26607552	ftp://ftp.ncbi.nlm.nih.gov/geo/series/GSE74nnn/GSE74486/	None	None
BDdb_0000289	Trisomy_21	Down syndrome	GSE74486	Trans-effects of chromosome aneuploidies on DNA methylation patterns: DNA methylation analysis of Down syndrome in human brain tissues and cells	26607552	Trans effects of chromosome aneuploidies on DNA methylation patterns in human Down syndrome and mouse models	Mendioroz M, Do C, Jiang X, Liu C, Darbary HK, Lang CF, Lin J, Thomas A, Abu-Amero S, Stanier P, Temkin A, Yale A, Liu MM, Li Y, Salas M, Kerkel K, Capone G, Silverman W, Yu YE, Moore G, Wegiel J, Tycko B	Cerebellar cortex	Whole grey matter	Brain	Cerebellum	Homo sapiens	Methylation profiling by array	GPL13534	https://www.ncbi.nlm.nih.gov/geo/query/acc.cgi?acc=GSE74486	https://www.ncbi.nlm.nih.gov/pubmed/26607552	ftp://ftp.ncbi.nlm.nih.gov/geo/series/GSE74nnn/GSE74486/	None	None
BDdb_0000290	Trisomy_21	Down syndrome	GSE74486	Trans-effects of chromosome aneuploidies on DNA methylation patterns: DNA methylation analysis of Down syndrome in human brain tissues and cells	26607552	Trans effects of chromosome aneuploidies on DNA methylation patterns in human Down syndrome and mouse models	Mendioroz M, Do C, Jiang X, Liu C, Darbary HK, Lang CF, Lin J, Thomas A, Abu-Amero S, Stanier P, Temkin A, Yale A, Liu MM, Li Y, Salas M, Kerkel K, Capone G, Silverman W, Yu YE, Moore G, Wegiel J, Tycko B	Frontal Cortex	Fluorescence-activates nuclei sorted glia	Brain	Cerebral cortex	Homo sapiens	Methylation profiling by array	GPL13534	https://www.ncbi.nlm.nih.gov/geo/query/acc.cgi?acc=GSE74486	https://www.ncbi.nlm.nih.gov/pubmed/26607552	ftp://ftp.ncbi.nlm.nih.gov/geo/series/GSE74nnn/GSE74486/	None	None
BDdb_0000291	Trisomy_21	Down syndrome	GSE74486	Trans-effects of chromosome aneuploidies on DNA methylation patterns: DNA methylation analysis of Down syndrome in human brain tissues and cells	26607552	Trans effects of chromosome aneuploidies on DNA methylation patterns in human Down syndrome and mouse models	Mendioroz M, Do C, Jiang X, Liu C, Darbary HK, Lang CF, Lin J, Thomas A, Abu-Amero S, Stanier P, Temkin A, Yale A, Liu MM, Li Y, Salas M, Kerkel K, Capone G, Silverman W, Yu YE, Moore G, Wegiel J, Tycko B	Frontal Cortex	Fluorescence-activates nuclei sorted neurons	Brain	Cerebral cortex	Homo sapiens	Methylation profiling by array	GPL13534	https://www.ncbi.nlm.nih.gov/geo/query/acc.cgi?acc=GSE74486	https://www.ncbi.nlm.nih.gov/pubmed/26607552	ftp://ftp.ncbi.nlm.nih.gov/geo/series/GSE74nnn/GSE74486/	None	None
BDdb_0000292	Trisomy_21	Down syndrome	GSE66210	EpigeNme analysis of first trimester CVS samples from Nrmal and Trisomy 13,18,21 pregnancies, and maternal whole blood samples.	None	None	None	chorionic villus	None	Maternal uterine	Prenatal chorion villus cells	Homo sapiens	Methylation profiling by genome tiling array	GPL13534	https://www.ncbi.nlm.nih.gov/geo/query/acc.cgi?acc=GSE66210	None	ftp://ftp.ncbi.nlm.nih.gov/geo/series/GSE66nnn/GSE66210/	None	None
BDdb_0000293	Trisomy_18	Edward syndrome	GSE66210	EpigeNme analysis of first trimester CVS samples from Nrmal and Trisomy 13,18,21 pregnancies, and maternal whole blood samples.	None	None	None	chorionic villus	None	Maternal uterine	Prenatal chorion villus cells	Homo sapiens	Methylation profiling by genome tiling array	GPL13534	https://www.ncbi.nlm.nih.gov/geo/query/acc.cgi?acc=GSE66210	None	ftp://ftp.ncbi.nlm.nih.gov/geo/series/GSE66nnn/GSE66210/	None	None
BDdb_0000294	Trisomy_13	Patau syndrome	GSE66210	EpigeNme analysis of first trimester CVS samples from Nrmal and Trisomy 13,18,21 pregnancies, and maternal whole blood samples.	None	None	None	chorionic villus	None	Maternal uterine	Prenatal chorion villus cells	Homo sapiens	Methylation profiling by genome tiling array	GPL13534	https://www.ncbi.nlm.nih.gov/geo/query/acc.cgi?acc=GSE66210	None	ftp://ftp.ncbi.nlm.nih.gov/geo/series/GSE66nnn/GSE66210/	None	None
BDdb_0000295	Trisomy_21	Down syndrome	GSE66210	EpigeNme analysis of first trimester CVS samples from Nrmal and Trisomy 13,18,21 pregnancies, and maternal whole blood samples.	None	None	None	chorionic villus	None	Maternal uterine	Prenatal chorion villus cells	Homo sapiens	Methylation profiling by genome tiling array	GPL13534	https://www.ncbi.nlm.nih.gov/geo/query/acc.cgi?acc=GSE66210	None	ftp://ftp.ncbi.nlm.nih.gov/geo/series/GSE66nnn/GSE66210/	None	None
BDdb_0000296	Trisomy_21	Down syndrome	GSE52588	Identification of a DNA methylation signature in blood from subjects affected by Down syndrome	25701644	Identification of a DNA methylation signature in blood cells from persons with Down Syndrome	Bacalini MG, Gentilini D, Boattini A, Giampieri E, Pirazzini C, Giuliani C, Fontanesi E, Scurti M, Remondini D, Capri M, Cocchi G, Ghezzo A, Del Rio A, Luiselli D, Vitale G, Mari D, Castellani G, Fraga M, Di Blasio AM, Salvioli S, Franceschi C, Garagnani P	peripheral whole blood	None	Blood	Whole blood	Homo sapiens	Methylation profiling by array	GPL13534	https://www.ncbi.nlm.nih.gov/geo/query/acc.cgi?acc=GSE52588	https://www.ncbi.nlm.nih.gov/pubmed/25701644	ftp://ftp.ncbi.nlm.nih.gov/geo/series/GSE52nnn/GSE52588/	None	None
BDdb_0000297	Trisomy_21	Down syndrome	GSE52588	Identification of a DNA methylation signature in blood from subjects affected by Down syndrome	25701644	Identification of a DNA methylation signature in blood cells from persons with Down Syndrome	Bacalini MG, Gentilini D, Boattini A, Giampieri E, Pirazzini C, Giuliani C, Fontanesi E, Scurti M, Remondini D, Capri M, Cocchi G, Ghezzo A, Del Rio A, Luiselli D, Vitale G, Mari D, Castellani G, Fraga M, Di Blasio AM, Salvioli S, Franceschi C, Garagnani P	peripheral whole blood	None	Blood	Whole blood	Homo sapiens	Methylation profiling by array	GPL13534	https://www.ncbi.nlm.nih.gov/geo/query/acc.cgi?acc=GSE52588	https://www.ncbi.nlm.nih.gov/pubmed/25701644	ftp://ftp.ncbi.nlm.nih.gov/geo/series/GSE52nnn/GSE52588/	None	None
BDdb_0000298	Trisomy_21	Down syndrome	GSE63347	DNA methylation profiles of brain samples from Down Syndrome subjects and controls.	25678027	Accelerated epigenetic aging in Down syndrome	Horvath S, Garagnani P, Bacalini MG, Pirazzini C, Salvioli S, Gentilini D, Di Blasio AM, Giuliani C, Tung S, Vinters HV, Franceschi C	Brain CRBM	None	Brain	Cerebellum	Homo sapiens	Methylation profiling by array	GPL13534	https://www.ncbi.nlm.nih.gov/geo/query/acc.cgi?acc=GSE63347	https://www.ncbi.nlm.nih.gov/pubmed/25678027	ftp://ftp.ncbi.nlm.nih.gov/geo/series/GSE63nnn/GSE63347/	None	None
BDdb_0000299	Trisomy_21	Down syndrome	GSE63347	DNA methylation profiles of brain samples from Down Syndrome subjects and controls.	25678027	Accelerated epigenetic aging in Down syndrome	Horvath S, Garagnani P, Bacalini MG, Pirazzini C, Salvioli S, Gentilini D, Di Blasio AM, Giuliani C, Tung S, Vinters HV, Franceschi C	Brain Frontal Cortex	None	Brain	Cerebral cortex	Homo sapiens	Methylation profiling by array	GPL13534	https://www.ncbi.nlm.nih.gov/geo/query/acc.cgi?acc=GSE63347	https://www.ncbi.nlm.nih.gov/pubmed/25678027	ftp://ftp.ncbi.nlm.nih.gov/geo/series/GSE63nnn/GSE63347/	None	None
BDdb_0000300	Trisomy_21	Down syndrome	GSE63347	DNA methylation profiles of brain samples from Down Syndrome subjects and controls.	25678027	Accelerated epigenetic aging in Down syndrome	Horvath S, Garagnani P, Bacalini MG, Pirazzini C, Salvioli S, Gentilini D, Di Blasio AM, Giuliani C, Tung S, Vinters HV, Franceschi C	Brain Hippocampus	None	Brain	Hippocampus	Homo sapiens	Methylation profiling by array	GPL13534	https://www.ncbi.nlm.nih.gov/geo/query/acc.cgi?acc=GSE63347	https://www.ncbi.nlm.nih.gov/pubmed/25678027	ftp://ftp.ncbi.nlm.nih.gov/geo/series/GSE63nnn/GSE63347/	None	None
BDdb_0000301	Trisomy_21	Down syndrome	GSE63347	DNA methylation profiles of brain samples from Down Syndrome subjects and controls.	25678027	Accelerated epigenetic aging in Down syndrome	Horvath S, Garagnani P, Bacalini MG, Pirazzini C, Salvioli S, Gentilini D, Di Blasio AM, Giuliani C, Tung S, Vinters HV, Franceschi C	Brain MidBrain	None	Brain	MidBrain	Homo sapiens	Methylation profiling by array	GPL13534	https://www.ncbi.nlm.nih.gov/geo/query/acc.cgi?acc=GSE63347	https://www.ncbi.nlm.nih.gov/pubmed/25678027	ftp://ftp.ncbi.nlm.nih.gov/geo/series/GSE63nnn/GSE63347/	None	None
BDdb_0000302	Trisomy_21	Down syndrome	GSE63347	DNA methylation profiles of brain samples from Down Syndrome subjects and controls.	25678027	Accelerated epigenetic aging in Down syndrome	Horvath S, Garagnani P, Bacalini MG, Pirazzini C, Salvioli S, Gentilini D, Di Blasio AM, Giuliani C, Tung S, Vinters HV, Franceschi C	Brain Occipital	None	Brain	Cerebral cortex	Homo sapiens	Methylation profiling by array	GPL13534	https://www.ncbi.nlm.nih.gov/geo/query/acc.cgi?acc=GSE63347	https://www.ncbi.nlm.nih.gov/pubmed/25678027	ftp://ftp.ncbi.nlm.nih.gov/geo/series/GSE63nnn/GSE63347/	None	None
BDdb_0000303	Trisomy_21	Down syndrome	GSE63347	DNA methylation profiles of brain samples from Down Syndrome subjects and controls.	25678027	Accelerated epigenetic aging in Down syndrome	Horvath S, Garagnani P, Bacalini MG, Pirazzini C, Salvioli S, Gentilini D, Di Blasio AM, Giuliani C, Tung S, Vinters HV, Franceschi C	Brain Temporal Cortex	None	Brain	Cerebral cortex	Homo sapiens	Methylation profiling by array	GPL13534	https://www.ncbi.nlm.nih.gov/geo/query/acc.cgi?acc=GSE63347	https://www.ncbi.nlm.nih.gov/pubmed/25678027	ftp://ftp.ncbi.nlm.nih.gov/geo/series/GSE63nnn/GSE63347/	None	None
BDdb_0000304	Trisomy_21	Down syndrome	GSE55865	Gene expression of immune-related genes in peripheral blood of children with Down syndrome	None	None	None	PBMCs	None	Blood	PBMC	Homo sapiens	Expression profiling by RT-PCR	GPL18418	https://www.ncbi.nlm.nih.gov/geo/query/acc.cgi?acc=GSE55865	None	ftp://ftp.ncbi.nlm.nih.gov/geo/series/GSE55nnn/GSE55865/	None	None
BDdb_0000305	Trisomy_21	Down syndrome	GSE60607	Affymetrix SNP 6.0 data for individuals with Trisomy 21 or Down syndrome	25341113, 26194203	Contribution of copy-number variation to Down syndrome-associated atrioventricular septal defects; GeNme-Wide Association Study of Down Syndrome-Associated Atrioventricular Septal Defects	Ramachandran D, Mulle JG, Locke AE, Bean LJ, Rosser TC, Bose P, Dooley KJ, Cua CL, Capone GT, Reeves RH, Maslen CL, Cutler DJ, Sherman SL, Zwick ME; Ramachandran D, Zeng Z, Locke AE, Mulle JG, Bean LJ, Rosser TC, Dooley KJ, Cua CL, Capone GT, Reeves RH, Maslen CL, Cutler DJ, Feingold E, Sherman SL, Zwick ME	None	Lymphoblastoid cell line	Lymphoid	Lymphoblast	Homo sapiens	Genome variation profiling by SNP array	GPL6801	https://www.ncbi.nlm.nih.gov/geo/query/acc.cgi?acc=GSE60607	https://www.ncbi.nlm.nih.gov/pubmed/25341113; https://www.ncbi.nlm.nih.gov/pubmed/26194203	ftp://ftp.ncbi.nlm.nih.gov/geo/series/GSE60nnn/GSE60607/	None	None
BDdb_0000306	Trisomy_21	Down syndrome	GSE55289	Domains of geNmewide gene expression dysregulation in Down syndrome [array]	24740065	Domains of geNme-wide gene expression dysregulation in Down's syndrome	Letourneau A, Santoni FA, Bonilla X, Sailani MR, Gonzalez D, Kind J, Chevalier C, Thurman R, Sandstrom RS, Hibaoui Y, Garieri M, Popadin K, FalcoNonet E, Gagnebin M, Gehrig C, Vannier A, Guipponi M, Farinelli L, Robyr D, Migliavacca E, Borel C, Deutsch S, Feki A, StamatoyanNpoulos JA, Herault Y, van Steensel B, Guigo R, Antonarakis SE	Primary Fibroblasts	None	Connective	Fibroblasts	Homo sapiens	Methylation profiling by genome tiling array	GPL10559	https://www.ncbi.nlm.nih.gov/geo/query/acc.cgi?acc=GSE55289	https://www.ncbi.nlm.nih.gov/pubmed/24740065	ftp://ftp.ncbi.nlm.nih.gov/geo/series/GSE55nnn/GSE55289/	None	None
BDdb_0000307	Trisomy_21	Down syndrome	GSE50586	Distinct DNA methylation patterns of cognitive impairment and Trisomy 21 in Down Syndrome	24373378	Distinct DNA methylation patterns of cognitive impairment and trisomy 21 in Down syndrome	Jones MJ, Farré P, McEwen LM, Macisaac JL, Watt K, Neumann SM, Emberly E, Cynader MS, Virji-Babul N, Kobor MS.	Buccal swab	None	Unclassified	Buccal swab	Homo sapiens	Methylation profiling by array	GPL13534	https://www.ncbi.nlm.nih.gov/geo/query/acc.cgi?acc=GSE50586	https://www.ncbi.nlm.nih.gov/pubmed/24373378	ftp://ftp.ncbi.nlm.nih.gov/geo/series/GSE50nnn/GSE50586/	None	None
BDdb_0000308	Trisomy_21	Down syndrome	GSE50586	Distinct DNA methylation patterns of cognitive impairment and Trisomy 21 in Down Syndrome	24373378	Distinct DNA methylation patterns of cognitive impairment and trisomy 21 in Down syndrome	Jones MJ, Farré P, McEwen LM, Macisaac JL, Watt K, Neumann SM, Emberly E, Cynader MS, Virji-Babul N, Kobor MS.	Buccal swab	None	Unclassified	Buccal swab	Homo sapiens	Methylation profiling by array	GPL13534	https://www.ncbi.nlm.nih.gov/geo/query/acc.cgi?acc=GSE50586	https://www.ncbi.nlm.nih.gov/pubmed/24373378	ftp://ftp.ncbi.nlm.nih.gov/geo/series/GSE50nnn/GSE50586/	None	None
BDdb_0000309	Trisomy_21	Down syndrome	GSE52250	Modelling and rescuing neurodevelopmental defect of Down syndrome using induced pluripotent stem cells from moNzygotic twins discordant for trisomy 21 [CGH]	24375627	Modelling and rescuing neurodevelopmental defect of Down syndrome using induced pluripotent stem cells from moNzygotic twins discordant for trisomy 21	Hibaoui Y, Grad I, Letourneau A, Sailani MR, Dahoun S, Santoni FA, Gimelli S, Guipponi M, Pelte MF, Béna F, Antonarakis SE, Feki A.	None	IPSC	IPSC	IPSC	Homo sapiens	Genome variation profiling by array	GPL5477	https://www.ncbi.nlm.nih.gov/geo/query/acc.cgi?acc=GSE52250	https://www.ncbi.nlm.nih.gov/pubmed/24375627	ftp://ftp.ncbi.nlm.nih.gov/geo/series/GSE52nnn/GSE52250/	None	None
BDdb_0000310	Trisomy_21	Down syndrome	GSE46167	Epigenetic changes in Down syndrome leukemogenesis	23980066	Development of acute megakaryoblastic leukemia in Down syndrome is associated with sequential epigenetic changes	Malinge S, Chlon T, Doré LC, Ketterling RP, Tallman MS, Paietta E, Gamis AS, Taub JW, Chou ST, Weiss MJ, CrispiN JD, Figueroa ME	None	Human fetal liver mononuclear cells, bone marrow CD34+ cells, bone marrow CD41+ cells, AMKL blasts, TMD blasts	Bone marrow	AML blasts	Homo sapiens	Methylation profiling by genome tiling array	GPL17031, GPL17032	https://www.ncbi.nlm.nih.gov/geo/query/acc.cgi?acc=GSE46167	https://www.ncbi.nlm.nih.gov/pubmed/23980066	ftp://ftp.ncbi.nlm.nih.gov/geo/series/GSE46nnn/GSE46167/	None	None
BDdb_0000311	Trisomy_21	Down syndrome	GSE26192	GeNmic characterization implicates iAMP21 as a primary genetic event in childhood B-cell precursor acute lymphoblastic leukaemia	21527530	GeNmic characterization implicates iAMP21 as a likely primary genetic event in childhood B-cell precursor acute lymphoblastic leukemia	Rand V, Parker H, Russell LJ, Schwab C, Ensor H, Irving J, Jones L, Masic D, Minto L, Morrison H, Ryan S, Robinson H, Sinclair P, Moorman AV, Strefford JC, Harrison CJ	Bone Marrow	None	Bone marrow	B cell	Homo sapiens	Genome variation profiling by array	GPL11340	https://www.ncbi.nlm.nih.gov/geo/query/acc.cgi?acc=GSE26192	https://www.ncbi.nlm.nih.gov/pubmed/21527530	ftp://ftp.ncbi.nlm.nih.gov/geo/series/GSE26nnn/GSE26192/	None	None
BDdb_0000312	Trisomy_21	Down syndrome	GSE20872	Methylation data from Down syndrome and Nn-Down syndrome pediatric acute lymphoblastic leukemia cases and controls	21647151	GeNmic profiling in Down syndrome acute lymphoblastic leukemia identifies histone gene deletions associated with altered methylation profiles	Loudin MG, Wang J, Leung HC, Gurusiddappa S, Meyer J, Condos G, Morrison D, Tsimelzon A, Devidas M, Heerema NA, Carroll AJ, Plon SE, Hunger SP, Basso G, Pession A, Bhojwani D, Carroll WL, Rabin KR	Bone Marrow	None	Bone marrow	B cell	Homo sapiens	Methylation profiling by array	GPL8490	https://www.ncbi.nlm.nih.gov/geo/query/acc.cgi?acc=GSE20872	https://www.ncbi.nlm.nih.gov/pubmed/21647151	ftp://ftp.ncbi.nlm.nih.gov/geo/series/GSE20nnn/GSE20872/	None	None
BDdb_0000313	Trisomy_21	Down syndrome	GSE20872	Methylation data from Down syndrome and Nn-Down syndrome pediatric acute lymphoblastic leukemia cases and controls	21647151	GeNmic profiling in Down syndrome acute lymphoblastic leukemia identifies histone gene deletions associated with altered methylation profiles	Loudin MG, Wang J, Leung HC, Gurusiddappa S, Meyer J, Condos G, Morrison D, Tsimelzon A, Devidas M, Heerema NA, Carroll AJ, Plon SE, Hunger SP, Basso G, Pession A, Bhojwani D, Carroll WL, Rabin KR	Bone Marrow	None	Bone marrow	B cell	Homo sapiens	Methylation profiling by array	GPL8490	https://www.ncbi.nlm.nih.gov/geo/query/acc.cgi?acc=GSE20872	https://www.ncbi.nlm.nih.gov/pubmed/21647151	ftp://ftp.ncbi.nlm.nih.gov/geo/series/GSE20nnn/GSE20872/	None	None
BDdb_0000314	Trisomy_21	Down syndrome	GSE21091	SNP data from Down syndrome and Nn-Down syndrome pediatric acute lymphoblastic leukemia cases and controls	21647151	GeNmic profiling in Down syndrome acute lymphoblastic leukemia identifies histone gene deletions associated with altered methylation profiles	Loudin MG, Wang J, Leung HC, Gurusiddappa S, Meyer J, Condos G, Morrison D, Tsimelzon A, Devidas M, Heerema NA, Carroll AJ, Plon SE, Hunger SP, Basso G, Pession A, Bhojwani D, Carroll WL, Rabin KR	Bown Marrow	None	Bone marrow	B cell	Homo sapiens	SNP genotyping by SNP array	GPL6986	https://www.ncbi.nlm.nih.gov/geo/query/acc.cgi?acc=GSE21091	https://www.ncbi.nlm.nih.gov/pubmed/21647151	ftp://ftp.ncbi.nlm.nih.gov/geo/series/GSE21nnn/GSE21091/	None	None
BDdb_0000315	Trisomy_21	Down syndrome	GSE25283	DNA methylation profiling of somatic tissues from Nrmal and trisomic fetuses	21545704	Extensive epigenetic reprogramming in human somatic tissues between fetus and adult	Yuen RK, Neumann SM, Fok AK, Peñaherrera MS, McFadden DE, Robinson WP, Kobor MS	brain, kidney, lung, muscle, skin	None	Unclassified	Unclassified	Homo sapiens	Methylation profiling by array	GPL9183	https://www.ncbi.nlm.nih.gov/geo/query/acc.cgi?acc=GSE25283	https://www.ncbi.nlm.nih.gov/pubmed/21545704	ftp://ftp.ncbi.nlm.nih.gov/geo/series/GSE25nnn/GSE25283/	None	None
BDdb_0000316	Trisomy_21	Down syndrome	GSE25395	Altered DNA Methylation in Leukocytes with Trisomy 21	21124956	Altered DNA methylation in leukocytes with trisomy 21	Kerkel K, Schupf N, Hatta K, Pang D, Salas M, Kratz A, Minden M, Murty V, Zigman WB, Mayeux RP, Jenkins EC, Torkamani A, Schork NJ, Silverman W, Croy BA, Tycko B	T cells	None	Lymphoid	T cell	Homo sapiens	Methylation profiling by array	GPL8490	https://www.ncbi.nlm.nih.gov/geo/query/acc.cgi?acc=GSE25395	https://www.ncbi.nlm.nih.gov/pubmed/21124956	ftp://ftp.ncbi.nlm.nih.gov/geo/series/GSE25nnn/GSE25395/	None	None
BDdb_0000317	Trisomy_21	Down syndrome	GSE25395	Altered DNA Methylation in Leukocytes with Trisomy 21	21124956	Altered DNA methylation in leukocytes with trisomy 21	Kerkel K, Schupf N, Hatta K, Pang D, Salas M, Kratz A, Minden M, Murty V, Zigman WB, Mayeux RP, Jenkins EC, Torkamani A, Schork NJ, Silverman W, Croy BA, Tycko B	peripheral blood leukocytes	None	Blood	PBMC	Homo sapiens	Methylation profiling by array	GPL8490	https://www.ncbi.nlm.nih.gov/geo/query/acc.cgi?acc=GSE25395	https://www.ncbi.nlm.nih.gov/pubmed/21124956	ftp://ftp.ncbi.nlm.nih.gov/geo/series/GSE25nnn/GSE25395/	None	None
BDdb_0000318	Trisomy_21	Down syndrome	GSE16724	Rearrangement of CRLF2 in B-progenitor and Down syndrome associated acute lymphoblastic leukemia	19838194	Rearrangement of CRLF2 in B-progenitor- and Down syndrome-associated acute lymphoblastic leukemia	Mullighan CG, Collins-Underwood JR, Phillips LA, Loudin MG, Liu W, Zhang J, Ma J, Coustan-Smith E, Harvey RC, Willman CL, Mikhail FM, Meyer J, Carroll AJ, Williams RT, Cheng J, Heerema NA, Basso G, Pession A, Pui CH, Raimondi SC, Hunger SP, Downing JR, Carroll WL, Rabin KR	None	Lymphocytes	Lymphoid	Lymphocytes	Homo sapiens	Genome variation profiling by genome tiling array	GPL8737	https://www.ncbi.nlm.nih.gov/geo/query/acc.cgi?acc=GSE16724	https://www.ncbi.nlm.nih.gov/pubmed/19838194	ftp://ftp.ncbi.nlm.nih.gov/geo/series/GSE16nnn/GSE16724/	None	None
BDdb_0000319	Trisomy_21	Down syndrome	GSE17165	Deregulated expression of cytokine receptor gene, CRLF2, is involved in lymphoid transformation in BCP-ALL	19641190	Deregulated expression of cytokine receptor gene, CRLF2, is involved in lymphoid transformation in B-cell precursor acute lymphoblastic leukemia	Russell LJ, Capasso M, Vater I, Akasaka T, Bernard OA, Calasanz MJ, Chandrasekaran T, Chapiro E, Gesk S, Griffiths M, Guttery DS, Haferlach C, Harder L, Heidenreich O, Irving J, Kearney L, Nguyen-Khac F, Machado L, Minto L, Majid A, Moorman AV, Morrison H, Rand V, Strefford JC, Schwab C, Tönnies H, Dyer MJ, Siebert R, Harrison CJ	Bown Marrow	None	Bone marrow	B cell	Homo sapiens	Genome variation profiling by genome tiling array	GPL8876, GPL4091	https://www.ncbi.nlm.nih.gov/geo/query/acc.cgi?acc=GSE17165	https://www.ncbi.nlm.nih.gov/pubmed/19641190	ftp://ftp.ncbi.nlm.nih.gov/geo/series/GSE17nnn/GSE17165/	None	None
BDdb_0000320	Trisomy_21	Down syndrome	GSE7464	Identification of dysregulated genes in lymphocytes from children with Down syndrome	None	None	None	None	Lymphocytes	Lymphoid	Lymphocytes	Homo sapiens	Expression profiling by SAGE	GPL4	https://www.ncbi.nlm.nih.gov/geo/query/acc.cgi?acc=GSE7464	None	ftp://ftp.ncbi.nlm.nih.gov/geo/series/GSE7nnn/GSE7464/	None	None
BDdb_0000321	Trisomy_21	Down syndrome	GSE79840	shRNA cassette sequencing from disomic and trisomic Fibroblasts cultured in the presence of shRNA kiNme library for 14 days	27472900	Trisomy 21 consistently activates the interferon response	Sullivan KD, Pandey A, Jackson LP, EspiNsa JM	None	Fibroblasts	Connective	Fibroblasts	Homo sapiens	Kinome-wide shRNA	GPL16791	https://www.ncbi.nlm.nih.gov/geo/query/acc.cgi?acc=GSE79840	https://www.ncbi.nlm.nih.gov/pubmed/27472900	ftp://ftp.ncbi.nlm.nih.gov/geo/series/GSE79nnn/GSE79840/suppl/GSE79840_TRC1_1.5_kiNmes_D21_Trisomy_21_counts.txt.gz	https://www.ncbi.nlm.nih.gov/Traces/study/?acc=PRJNA317171	None
BDdb_0000322	Trisomy_8	Warkany syndrome 2	GSE40319	Constitutional Trisomy 8 Mosaicism as a Model for Epigenetic Studies of Aneuploidy (microRNA)	None	None	None	None	Fibroblasts	Connective	Fibroblasts	Homo sapiens	Non-coding RNA profiling by array	GPL8786	https://www.ncbi.nlm.nih.gov/geo/query/acc.cgi?acc=GSE40319	None	ftp://ftp.ncbi.nlm.nih.gov/geo/series/GSE40nnn/GSE40319/	None	None
BDdb_0000323	Trisomy_8	Warkany syndrome 2	GSE40317	Constitutional Trisomy 8 Mosaicism as a Model for Epigenetic Studies of Aneuploidy (DNA methylation)	None	None	None	None	Fibroblasts	Connective	Fibroblasts	Homo sapiens	Methylation profiling by genome tiling array	GPL13301	https://www.ncbi.nlm.nih.gov/geo/query/acc.cgi?acc=GSE40317	None	ftp://ftp.ncbi.nlm.nih.gov/geo/series/GSE40nnn/GSE40317/	None	None
BDdb_0000324	monosomy_X	Turner syndrome	GSE64495	DNA methylation profiles of human blood samples from a severe developmental disorder and controls	25991677	Epigenetic age analysis of children who seem to evade aging	Walker RF, Liu JS, Peters BA, Ritz BR et al.	whole blood	None	Blood	Whole blood	Homo sapiens	Methylation profiling by genome tiling array	GPL13534	https://www.ncbi.nlm.nih.gov/geo/query/acc.cgi?acc=GSE64495	https://www.ncbi.nlm.nih.gov/pubmed/25991677	ftp://ftp.ncbi.nlm.nih.gov/geo/series/GSE64nnn/GSE64495/	None	None
BDdb_0000325	monosomy_X	Turner syndrome	GSE22551	DNA methylation profiles of human active and inactive X chromosomes	21862626	DNA methylation profiles of human active and inactive X chromosomes	Sharp AJ, Stathaki E, Migliavacca E, Brahmachary M et al.	None	PBMC	Blood	PBMC	Homo sapiens	Methylation profiling by genome tiling array	GPL10573	https://www.ncbi.nlm.nih.gov/geo/query/acc.cgi?acc=GSE22551	None	ftp://ftp.ncbi.nlm.nih.gov/geo/series/GSE22nnn/GSE22551/	None	None
BDdb_0000326	Trisomy_21	Down syndrome	GSE127257	Single cell ATAC-seq identifies broad changes in neuronal abundance and gene regulation in Down Syndrome	None	None	None	2n and Ts65dn cortex	None	Brain	Cerebral cortex	Mus musculus	Sci-ATAC	GPL19057, GPL19415	https://www.ncbi.nlm.nih.gov/geo/query/acc.cgi?acc=GSE127257	None	ftp://ftp.ncbi.nlm.nih.gov/geo/series/GSE127nnn/GSE127257/	https://www.ncbi.nlm.nih.gov/Traces/study/?acc=PRJNA524534	None
