# Supplementary material for: BDdb: a comprehensive platform for exploration and utilization of birth defect multi-omics data
Source: BMC Med Genomics. 2021 Nov 4;14:260. doi: 10.1186/s12920-021-01110-x (PMC8570004; doi:10.1186/s12920-021-01110-x)
Supplement: Supplementary file 2 — Additional file 2: Table S2. The summary of biomarkers related to birth defects. [file 12920_2021_1110_MOESM2_ESM.xlsx]

## Sheet: Sheet1
Table S2: The summary of biomarkers related to birth defects.
Article Title	PMID	Diseases	Type	Tissue	Cell Line	Biomarkers	Organism
ALK2 mutation in a patient with Down's syndrome and a congenital heart defect	21248739	Atrioventricular septal defect	Exome sequencing	Others	Buccal swab	ALK2	Homo sapiens
An essential role of Bmp4 in the atrioventricular septation of the mouse heart	12975322	Atrioventricular septal defect	Expression profiling by RT-PCR	Embryonic heart	Others	Bmp4	Mus musculus
An Excess of Deleterious Variants in VEGF-A Pathway Genes in Down-Syndrome-Associated Atrioventricular Septal Defects	23040494	Atrioventricular septal defect	Sanger sequence	Embryos	Others	COL6A1	Homo sapiens
An Excess of Deleterious Variants in VEGF-A Pathway Genes in Down-Syndrome-Associated Atrioventricular Septal Defects	23040494	Atrioventricular septal defect	Sanger sequence	Embryos	Others	COL6A2	Homo sapiens
An Excess of Deleterious Variants in VEGF-A Pathway Genes in Down-Syndrome-Associated Atrioventricular Septal Defects	23040495	Atrioventricular septal defect	Sanger sequence	Embryos	Embryonic cardiomyocytes	CRELD1	Homo sapiens
An Excess of Deleterious Variants in VEGF-A Pathway Genes in Down-Syndrome-Associated Atrioventricular Septal Defects	23040495	Atrioventricular septal defect	Sanger sequencing	Embryos	Embryonic cardiomyocytes	CRELD2	Homo sapiens
An Excess of Deleterious Variants in VEGF-A Pathway Genes in Down-Syndrome-Associated Atrioventricular Septal Defects	23040496	Atrioventricular septal defect	Sanger sequence	Embryos	Others	FBLN2	Homo sapiens
An Excess of Deleterious Variants in VEGF-A Pathway Genes in Down-Syndrome-Associated Atrioventricular Septal Defects	23040497	Atrioventricular septal defect	Sanger sequence	Embryos	Others	FRZB	Homo sapiens
An Excess of Deleterious Variants in VEGF-A Pathway Genes in Down-Syndrome-Associated Atrioventricular Septal Defects	23040498	Atrioventricular septal defect	Sanger sequence	Lymphoid	Lymphoblast	GATA5	Homo sapiens
Association of GDF1 rs4808863 with fetal congenital heart defects: a case-control study.	26656983	Atrioventricular septal defect	SNP genotyping by SNP array	Blood	Cord blood	GDF1	Homo sapiens
Atrioventricular canal defect in patients with RASopathies.	22781091	Atrioventricular septal defect	Strand conformation polymorphism analysis or denaturing high-performanceliquid chromatography (DHPLC)	Blood	Leukocytes	PTPN11	Homo sapiens
Atrioventricular canal defect in patients with RASopathies.	22781091	Atrioventricular septal defect	Strand conformation polymorphism analysis or denaturing high-performanceliquid chromatography (DHPLC)	Blood	Leukocytes	RAF1	Homo sapiens
Atrioventricular canal defect in patients with RASopathies.	22781091	Atrioventricular septal defect	Strand conformation polymorphism analysis or denaturing high-performanceliquid chromatography (DHPLC)	Blood	Leukocytes	SOS1	Homo sapiens
Bioinformatic Analysis of Genes and MicroRNAs Associated With Atrioventricular Septal Defect in Down Syndrome Patients.	27396555	Atrioventricular septal defect	Genome variation profiling by array	Lymphoid	Lymphoblast	AUTS2	Homo sapiens
Bioinformatic Analysis of Genes and MicroRNAs Associated With Atrioventricular Septal Defect in Down Syndrome Patients.	27396555	Atrioventricular septal defect	Genome variation profiling by array	Lymphoid	Lymphoblast	IL12RB2	Homo sapiens
Bioinformatic Analysis of Genes and MicroRNAs Associated With Atrioventricular Septal Defect in Down Syndrome Patients.	27396555	Atrioventricular septal defect	Genome variation profiling by array	Lymphoid	Lymphoblast	IL1B	Homo sapiens
Bioinformatic Analysis of Genes and MicroRNAs Associated With Atrioventricular Septal Defect in Down Syndrome Patients.	27396555	Atrioventricular septal defect	Genome variation profiling by array	Lymphoid	Lymphoblast	KIAA2022	Homo sapiens
Characterization and mutation analysis of human LEFTY A and LEFTY B, homologues of murine genes implicated in left-right axis development.	10053005	Atrioventricular septal defect	Double-strand direct sequencing	Blood	Lymphoblast or fibroblast	LEFTY A	Homo sapiens
Characterization and mutation analysis of human LEFTY A and LEFTY B, homologues of murine genes implicated in left-right axis development.	10053005	Atrioventricular septal defect	Double-strand direct sequencing	Blood	Lymphoblast or fibroblast	LEFTY B	Homo sapiens
Cilia gene mutations cause atrioventricular septal defects by multiple mechanisms	27340223	Atrioventricular septal defect	Exome sequencing for analysis, sanger sequence for validation	Embryos	Others	Dnah11	Mus musculus
Cilia gene mutations cause atrioventricular septal defects by multiple mechanisms	27340223	Atrioventricular septal defect	Exome sequencing for analysis, sanger sequence for validation	Embryos	Others	Mks1	Mus musculus
Comprehensive genotype-phenotype analysis in 230 patients with tetralogy of Fallot.	19948535	Atrioventricular septal defect	SNP genotyping by SNP array and double-strand direct sequencing	Embryos	Embryonic cardiomyocytes	JAG1	Homo sapiens
Co-occurrence of hypertrophic cardiomyopathy and myeloproliferative disorder in a neonate with Noonan syndrome carrying Thr73Ile mutation in PTPN11.	26286251	Atrioventricular septal defect	Sanger sequencing	Embryos	Embryonic cardiomyocytes	SHOC2	Homo sapiens
Co-occurrence of hypertrophic cardiomyopathy and myeloproliferative disorder in a neonate with Noonan syndrome carrying Thr73Ile mutation in PTPN11.	26286251	Atrioventricular septal defect	Sanger sequencing	Embryos	Others	BRAF	Homo sapiens
De Novo and Rare Variants at Multiple Loci Support the Oligogenic Origins of Atrioventricular Septal Heart Defects	27058611	Atrioventricular septal defect	Exome sequencing	Embryos	Others	RAR1	Homo sapiens
De Novo and Rare Variants at Multiple Loci Support the Oligogenic Origins of Atrioventricular Septal Heart Defects	27058611	Atrioventricular septal defect	Exome sequencing	Blood/Lymphoid/ Salivary gland	Whole blood/Lymphoblast/ Saliva	MYH6	Homo sapiens
De Novo and Rare Variants at Multiple Loci Support the Oligogenic Origins of Atrioventricular Septal Heart Defects	27058611	Atrioventricular septal defect	Exome sequencing	Blood/Lymphoid/ Salivary gland	Whole blood/Lymphoblast/ Saliva	NOTCH1	Homo sapiens
De Novo and Rare Variants at Multiple Loci Support the Oligogenic Origins of Atrioventricular Septal Heart Defects	27058611	Atrioventricular septal defect	Exome sequencing	Blood/Lymphoid/ Salivary gland	Whole blood/Lymphoblast/ Saliva	NR1D2	Homo sapiens
Down syndrome congenital heart disease: a narrowed region and a candidate gene.	11280955	Atrioventricular septal defect	Southern blot and FISH	Blood	Lymphoblast or fibroblast	DSCAM	Homo sapiens
Exome sequencing identifies rare variants in multiple genes in atrioventricular septal defect	25996639	Atrioventricular septal defect	Exome sequencing for analysis, sanger sequence for validation	Heart	Others	BMPR1a	Homo sapiens
Exome sequencing identifies rare variants in multiple genes in atrioventricular septal defect	25996639	Atrioventricular septal defect	Exome sequencing for analysis, sanger sequence for validation	Heart	Others	CEP152	Homo sapiens
Exome sequencing identifies rare variants in multiple genes in atrioventricular septal defect	25996639	Atrioventricular septal defect	Exome sequencing for analysis, sanger sequence for validation	Heart	Others	CHD7	Homo sapiens
Exome sequencing identifies rare variants in multiple genes in atrioventricular septal defect	25996639	Atrioventricular septal defect	Exome sequencing for analysis, sanger sequence for validation	Heart	Others	MDM4	Homo sapiens
Exome sequencing identifies rare variants in multiple genes in atrioventricular septal defect	25996639	Atrioventricular septal defect	Exome sequencing for analysis, sanger sequence for validation	Heart	Others	NIPBL	Homo sapiens
Exome sequencing identifies rare variants in multiple genes in atrioventricular septal defect	25996639	Atrioventricular septal defect	Exome sequencing for analysis, sanger sequence for validation	Heart	Others	ZFPM2	Homo sapiens
Foxf genes integrate tbx5 and hedgehog pathways in the second heart field for cardiac septation.	25356765	Atrioventricular septal defect	ChIP-seq	Embryos	Embryonic cardiomyocytes	GLI1	Mus musculus
Foxf genes integrate tbx5 and hedgehog pathways in the second heart field for cardiac septation.	25356765	Atrioventricular septal defect	ChIP-seq	Embryos	Embryonic cardiomyocytes	GLI3	Mus musculus
GATA4 mutations cause human congenital heart defects and reveal an interaction with TBX5.	12845333	Atrioventricular septal defect	Exome sequencing	Lymphoid	Lymphocytes	GATA4	Homo sapiens
Genetic abnormalities in FOXP1 are associated with congenital heart defects.	23766104	Atrioventricular septal defect	Expression profiling by qRT-PCR and Double-strand direct sequencing	Fetus	NA	FOXP1	Homo sapiens
Genetic Variants at the rs4720169 Locus of TBX20 and the rs12921862 Locus of AXIN1 May Increase the Risk of Congenital Heart Defects in the Mexican Population: A Pilot Study.	31524541	Atrioventricular septal defect	Genotying by qPCR	Blood	Venous blood	MTHFR	Homo sapiens
Genetic Variants at the rs4720169 Locus of TBX20 and the rs12921862 Locus of AXIN1 May Increase the Risk of Congenital Heart Defects in the Mexican Population: A Pilot Study.	31524541	Atrioventricular septal defect	Genotying by qPCR	Blood	Venous blood	TBX20	Homo sapiens
Heterozygous missense mutations in NFATC1 are associated with atrioventricular septal defect.	30007050	Atrioventricular septal defect	Denaturing high-performance liquid chromatography (DHPLC) or Double-strand direct sequencing	Blood	Peripheral blood	NFATC1	Homo sapiens
Heterozygous missense mutations in NFATC1 are associated with atrioventricular septal defect.	30007050	Atrioventricular septal defect	Denaturing high-performance liquid chromatography (DHPLC) or Double-strand direct sequencing	Blood	Peripheral blood	TBX1	Homo sapiens
Human gene copy number spectra analysis in congenital heart malformations.	22318994	Atrioventricular septal defect	SNP genotyping by SNP array	Blood	Whole blood	ELN	Homo sapiens
Human gene copy number spectra analysis in congenital heart malformations.	22318994	Atrioventricular septal defect	SNP genotyping by SNP array	Blood	Whole blood	FLNA	Homo sapiens
Human gene copy number spectra analysis in congenital heart malformations.	22318994	Atrioventricular septal defect	SNP genotyping by SNP array	Blood	Whole blood	GJA5	Homo sapiens
Human gene copy number spectra analysis in congenital heart malformations.	22318994	Atrioventricular septal defect	SNP genotyping by SNP array	Blood	Whole blood	HRAS	Homo sapiens
Identiﬁcation and functional characterization of NODAL rare variants in heterotaxy and isolated cardiovascular malformations	19064609	Atrioventricular septal defect	PCR-based DHPLC and double-strand direct sequencing	Lymphoid	Lymphoblast	NODAL	Homo sapiens
Identification of connexin43 (α1) gap junction gene mutations in patients with hypoplastic left heart syndrome by denaturing gradient gel electrophoresis (DGGE)	11470490	Atrioventricular septal defect	Fluorescent dideoxy termination sequencing	Heart/Blood	Others/Peripheral blood	Cx43	Homo sapiens
Identification of connexin43 (α1) gap junction gene mutations in patients with hypoplastic left heart syndrome by denaturing gradient gel electrophoresis (DGGE)	11470490	Atrioventricular septal defect	Fluorescent dideoxy termination sequencing	Heart/Blood	Others/Peripheral blood	GJA1	Homo sapiens
Identification of GATA6 sequence variants in patients with congenital heart defects	20581743	Atrioventricular septal defect	Exome sequencing	Blood	Venous blood	GATA6	Homo sapiens
Inversion upstream of FOXF1 in a case of lethal alveolar capillary dysplasia with misalignment of pulmonary veins.	23444129	Atrioventricular septal defect	DNA microarrays	Lymphoid	Lymphoblast	FOXF1	Homo sapiens
Left cardiac isomerism in the Sonic hedgehog null mouse.	19538633	Atrioventricular septal defect	Genotying by PCR	Embryos	Others	ISL1	Mus musculus
Left cardiac isomerism in the Sonic hedgehog null mouse.	19538633	Atrioventricular septal defect	Genotying by PCR	Embryos	Others	SHH	Mus musculus
Left-right axis malformations associated with mutations in ACVR2B, the gene for human activin receptor type IIB.	9916847	Atrioventricular septal defect	Double-strand direct sequencing	Blood	Lymphoblast or fibroblast	ACVR2B	Homo sapiens
Molecular Signatures of Cardiac Defects in Down Syndrome Lymphoblastoid Cell Lines Suggest Altered Ciliome and Hedgehog Pathways	22912673	Atrioventricular septal defect	DNA microarrays, qRT-PCR for validation	Lymphoid	Lymphoblast	Cluster:PIGP-TTC3-DSCR3	Homo sapiens
Molecular Signatures of Cardiac Defects in Down Syndrome Lymphoblastoid Cell Lines Suggest Altered Ciliome and Hedgehog Pathways	22912673	Atrioventricular septal defect	DNA microarrays, qRT-PCR for validation	Lymphoid	Lymphoblast	OFD1	Homo sapiens
Molecular Signatures of Cardiac Defects in Down Syndrome Lymphoblastoid Cell Lines Suggest Altered Ciliome and Hedgehog Pathways	22912673	Atrioventricular septal defect	DNA microarrays, qRT-PCR for validation	Lymphoid	Lymphoblast	RSPH1	Homo sapiens
Molecular Signatures of Cardiac Defects in Down Syndrome Lymphoblastoid Cell Lines Suggest Altered Ciliome and Hedgehog Pathways	22912673	Atrioventricular septal defect	DNA microarrays, qRT-PCR for validation	Lymphoid	Lymphoblast	TSGPA2	Homo sapiens
Molecular Signatures of Cardiac Defects in Down Syndrome Lymphoblastoid Cell Lines Suggest Altered Ciliome and Hedgehog Pathways	22912673	Atrioventricular septal defect	DNA microarrays, qRT-PCR for validation	Lymphoid	Lymphoblast	TUBB2B	Homo sapiens
Mutations in two nonhomologous genes in a head-to-head configuration cause Ellis-van Creveld syndrome.	12571802	Atrioventricular septal defect	Genomic sequencing	Connective	Fibroblast	EVC	Homo sapiens
Mutations in two nonhomologous genes in a head-to-head configuration cause Ellis-van Creveld syndrome.	12571802	Atrioventricular septal defect	Genomic sequencing	Connective	Fibroblast	EVC2	Homo sapiens
Mutations in ZIC3 and ACVR2B are a common cause of heterotaxy and associated cardiovascular anomalies	21864452	Atrioventricular septal defect	Sanger sequencing	Fetus/Blood	Amniocytes/NA	Acvr2	Homo sapiens
Mutations in ZIC3 and ACVR2B are a common cause of heterotaxy and associated cardiovascular anomalies	21864452	Atrioventricular septal defect	Sanger sequencing	Fetus/Blood	Amniocytes/NA	Zic3	Homo sapiens
Novel NKX2–5 Mutations in Diseased Heart Tissues of Patients with Cardiac Malformations	15161646	Atrioventricular septal defect	Double-strand direct sequencing	Heart/Blood	Others/NA	Nkx2.5	Homo sapiens
Rare variants in NR2F2 cause congenital heart defects in humans.	24702954	Atrioventricular septal defect	Exome sequencing	Blood/Salivary gland	Venous blood/saliva	Coup-TFII	Homo sapiens
Rare variants in NR2F2 cause congenital heart defects in humans.	24702954	Atrioventricular septal defect	Exome sequencing	Blood/Salivary gland	Venous blood/saliva	NR2F2	Homo sapiens
TBX5 Mutations in Non-Holt-Oram Syndrome (HOS) Malformed Hearts	15221798	Atrioventricular septal defect	Double-strand direct sequencing	Heart	Others	TBX5	Homo sapiens
Two novel HAND1 mutations in Chinese patients with ventricular septal defect	22032825	Atrioventricular septal defect	Double-strand direct sequencing	Blood	Leukocytes	HAND1	Homo sapiens
Variants of the CFC1 gene in patients with laterality defects associated with congenital cardiac disease.	17445335	Atrioventricular septal defect	Fluorescent dideoxy termination sequencing	Lymphoid	Lymphocytes	CFC1	Homo sapiens
Variation in folate pathway genes contributes to risk of congenital heart defects among individuals with Down syndrome.	20718043	Atrioventricular septal defect	SNP genotyping by SNP array	Lymphoid	Lymphoblast	MTHFR	Homo sapiens
Variation in folate pathway genes contributes to risk of congenital heart defects among individuals with Down syndrome.	20718043	Atrioventricular septal defect	SNP genotyping by SNP array	Lymphoid	Lymphoblast	MTR	Homo sapiens
Variation in folate pathway genes contributes to risk of congenital heart defects among individuals with Down syndrome.	20718043	Atrioventricular septal defect	SNP genotyping by SNP array	Lymphoid	Lymphoblast	MTRR	Homo sapiens
ABCB6 Mutations Cause Ocular Coloboma	22226084	Anophthalmia/ microphthalmia	Exome sequencing and expression profiling by RT-PCR	Blood	Peripheral blood	ABCB6	Homo sapiens
ALDH1A3 loss of function causes bilateral anophthalmia/microphthalmia and hypoplasia of the optic nerve and optic chiasm.	23591992	Anophthalmia/ microphthalmia	Exome sequencing and whole-genome sequencing	Embryos	Others	ALDH1A3	Homo sapiens
Disruption of ALX1 causes extreme microphthalmia and severe facial clefting: expanding the spectrum of autosomal-recessive ALX-related frontonasal dysplasia.	20451171	Anophthalmia/ microphthalmia	SNP genotyping by SNP array and DNA micrarray	NA	NA	ALX1	Homo sapiens
Next generation sequencing identifies mutations in Atonal homolog 7 (ATOH7) in families with global eye developmental defects	22068589	Anophthalmia/ microphthalmia	SNP genotyping by SNP array, Next generation sequencing, Double-strand direct sequencing	Blood	Peripheral blood	ATOH7	Homo sapiens
Oculofaciocardiodental and Lenz microphthalmia syndromes result from distinct classes of mutations in BCOR	15004558	Anophthalmia/ microphthalmia	Double-strand direct sequencing	Blood	Peripheral blood	BCOR	Homo sapiens
Oculofaciocardiodental and Lenz microphthalmia syndromes result from distinct classes of mutations in BCOR	15004558	Anophthalmia/ microphthalmia	Expression profiling by RT-PCR	Blood	Peripheral blood	BCOR	Zebrafish
BMP4 loss-of-function mutations in developmental eye disorders including SHORT syndrome	21340693	Anophthalmia/ microphthalmia	Double-strand direct sequencing and SNP genotyping by SNP array	Blood/Others	Peripheral blood/ buccal swab	BMP4	Homo sapiens
Bone morphogenetic protein 7 (BMP7) mutations are associated with variable ocular, brain, ear, palate, and skeletal anomalies	20506283	Anophthalmia/ microphthalmia	Double-strand direct sequencing	Blood	Whole blood	BMP7	Homo sapiens
Mutations in c12orf57 cause a syndromic form of colobomatous microphthalmia	23453665	Anophthalmia/ microphthalmia	Exome sequencing and double-strand direct sequencing	Blood	NA	C12orf57	Homo sapiens
Identification of novel pathogenic variants and novel gene-phenotype correlations in Mexican subjects with microphthalmia and/or anophthalmia by next-generation sequencing.	30181649	Anophthalmia/ microphthalmia	Exome sequencing and sanger sequencing for validation	Blood	Leukocytes	CHD7	Homo sapiens
CHX10 mutations cause non-syndromic microphthalmia/ anophthalmia in Arab and Jewish kindreds	15257456	Anophthalmia/ microphthalmia	GWAS	Blood	Whole blood	CHX10/VSX2	Homo sapiens
Identification of novel pathogenic variants and novel gene-phenotype correlations in Mexican subjects with microphthalmia and/or anophthalmia by next-generation sequencing.	30181649	Anophthalmia/ microphthalmia	Exome sequencing and sanger sequencing for validation	Blood	Leukocytes	COL4A1	Homo sapiens
Microphthalmia with Linear Skin Defects Syndrome	20301767	Anophthalmia/ microphthalmia	Exome sequencing, exome array and DNA microarray	Blood	Leukocytes	COX7B	Homo sapiens
Genetic investigation of ocular developmental genes in 52 patients with anophthalmia/microphthalmia.	29461140	Anophthalmia/ microphthalmia	Sanger sequencing	Blood	Venous blood	CRYBA4	Homo sapiens
Human polymorphism in drug metabolism: mutation in the dihydropyrimidine dehydrogenase gene results in exon skipping and thymine uracilurea	7832988	Anophthalmia/ microphthalmia	Expression profiling by RT-PCR	Connective	Fibroblast	DPYD	Homo sapiens
Homozygous frameshift mutations in FAT1 cause a syndrome characterized by colobomatous-microphthalmia, ptosis, nephropathy and syndactyly	30862798	Anophthalmia/ microphthalmia	SNP genotyping by SNP array and exome sequencing/Expression profiling by qPCR	Lymphoid/Salivary gland	Lymphocytes/Saliva	FAT1	Homo sapiens
FOXE3 contributes to Peters anomaly through transcriptional regulation of an autophagy-associated protein termed DNAJB1	27218149	Anophthalmia/ microphthalmia	Exome sequencing	Blood	Leukocyte	FOXE3	Homo sapiens
A puzzle over several decades: eye anomalies with FRAS1 and STRA6 mutations in the same family.	22283518	Anophthalmia/ microphthalmia	PCR-based sequencing	Blood	Whole blood	FRAS1	Homo sapiens
A puzzle over several decades: eye anomalies with FRAS1 and STRA6 mutations in the same family.	22283518	Anophthalmia/ microphthalmia	PCR-based sequencing	Blood	Whole blood	FREM2	Homo sapiens
A secreted WNT-ligand-binding domain of FZD5 generated by a frameshift mutation causes autosomal dominant coloboma	26908622	Anophthalmia/ microphthalmia	Exome sequencing and Sanger sequencing	Embryos	Others	FZD5	Zebrafish/Homo sapiens
A recurrent, non-penetrant sequence variant, p.Arg266Cys in Growth/Differentiation Factor 3 (GDF3) in a female with unilateral anophthalmia and skeletal anomalies	29260090	Anophthalmia/ microphthalmia	Exome sequencing	Blood	Venous blood	GDF3	Homo sapiens
Incomplete penetrance and phenotypic variability characterize Gdf6-attributable oculo-skeletal phenotypes	19129173	Anophthalmia/ microphthalmia	Sanger sequencing	Blood	NA	GDF6	Homo sapiens
Incomplete penetrance and phenotypic variability characterize Gdf6-attributable oculo-skeletal phenotypes	19129173	Anophthalmia/ microphthalmia	Expression profiling by qPCR	Embryo	Others	GDF6	Zebrafish
Genetic investigation of ocular developmental genes in 52 patients with anophthalmia/microphthalmia.	29461140	Anophthalmia/ microphthalmia	Sanger sequencing	Blood	Venous blood	GJA3	Homo sapiens
Genetic investigation of ocular developmental genes in 52 patients with anophthalmia/microphthalmia.	29461140	Anophthalmia/ microphthalmia	Sanger sequencing	Blood	Venous blood	GJA8	Homo sapiens
New GJA8 variants and phenotypes highlight its critical role in a broad spectrum of eye anomalies	29464339	Anophthalmia/ microphthalmia	Exome sequencing and sanger sequencing	Blood	NA	GJA8	Homo sapiens
Microphthalmia with Linear Skin Defects Syndrome	20301767	Anophthalmia/ microphthalmia	Exome sequencing, exome array and DNA microarray	Blood	Leukocytes	HCCS	Homo sapiens
A Novel Mutation in OTX2 Causes Combined Pituitary Hormone Deficiency, Bilateral Microphthalmia, and Agenesis of the Left Internal Carotid Artery.	27299576	Anophthalmia/ microphthalmia	PCR-based sequencing	Blood	Peripheral blood	HESX1	Homo sapiens
MKS1 regulates ciliary INPP5E levels in Joubert syndrome	26490104	Anophthalmia/ microphthalmia	Exome sequencing and sanger sequencing for validation	Connective	Fibroblast	INPP5E	Homo sapiens
Mutation of IPO13 causes recessive ocular coloboma, microphthalmia, and cataract.	29700284	Anophthalmia/ microphthalmia	Exome sequencing and homozygosity mapping	Blood	Peripheral blood mononuclear cells	IPO13	Zebrafish/Homo sapiens
Monoallelic and biallelic mutations in MAB21L2 cause a spectrum of major eye malformations	24906020	Anophthalmia/ microphthalmia	Exome sequencing	NA	NA	MAB21L2	Homo sapiens
Monoallelic and biallelic mutations in MAB21L2 cause a spectrum of major eye malformations.	24906020	Anophthalmia/ microphthalmia	Exome sequencing	Embryo	Others	Mab21l2	Mus musculus
Chromosomal rearrangements and novel genes in disorders of eye development, cataract and glaucoma.	18637741	Anophthalmia/ microphthalmia	Comparative genomic hybridization (CGH) microarray	NA	NA	MAF	Homo sapiens
Identification of novel pathogenic variants and novel gene-phenotype correlations in Mexican subjects with microphthalmia and/or anophthalmia by next-generation sequencing.	30181649	Anophthalmia/ microphthalmia	Exome sequencing and sanger sequencing for validation	Blood	Leukocytes	MFRP	Homo sapiens
Biallelic mutations in MITF cause coloboma, osteopetrosis, microphthalmia, macrocephaly, albinism, and deafness	27889061	Anophthalmia/ microphthalmia	Sanger sequencing	Embryo	Others	MITF	Zebrafish
NAA10 polyadenylation signal variants cause syndromic microphthalmia.	30842225	Anophthalmia/ microphthalmia	RNA-sequencing	Blood	Whole blood	NAA10	Homo sapiens
Novel mutations in PAX6, OTX2 and NDP in anophthalmia, microphthalmia and coloboma.	26130484	Anophthalmia/ microphthalmia	Exome sequencing and sanger sequencing	Blood	NA	NDP	Homo sapiens
Novel mutations in PAX6, OTX2 and NDP in anophthalmia, microphthalmia and coloboma.	26130484	Anophthalmia/ microphthalmia	Exome sequencing	Blood	NA	NDP	Homo sapiens
Microphthalmia with Linear Skin Defects Syndrome	20301767	Anophthalmia/ microphthalmia	Exome sequencing, exome array and DNA microarray	Blood	Leukocytes	NDUFB11	Homo sapiens
Homozygous null mutation in ODZ3 causes microphthalmia in humans	22766609	Anophthalmia/ microphthalmia	Double-strand direct sequencing/expression profiling by qRT-PCR	Blood/Lymphoid	NA/Lymphoblasts	ODZ/TENM3	Homo sapiens
Identification and functional characterisation of genetic variants in OLFM2 in children with developmental eye disorders.	27844144	Anophthalmia/ microphthalmia	Expression profiling by qRT-PCR	Embryo	Mesenchymal cells	OLFM2	Homo sapiens
Heterozygous mutations of OTX2 cause severe ocular malformations.	15846561	Anophthalmia/ microphthalmia	Double-strand direct sequencing	Blood/Others	Peripheral blood/Buccal swab	OTX2	Homo sapiens
Novel mutation in sonic hedgehog in non-syndromic colobomatous microphthalmia.	12503095	Anophthalmia/ microphthalmia	Double-strand direct sequencing	Blood	Venous blood	PAX2	Homo sapiens
PAX6 gene dosage effect in a family with congenital cataracts, aniridia, anophthalmia and central nervous system defects.	7951315	Anophthalmia/ microphthalmia	Double-strand direct sequencing	Lymphoid/Blood	Lymphoblast/Venous blood	PAX6	Homo sapiens
Chromosomal rearrangements and novel genes in disorders of eye development, cataract and glaucoma.	18637741	Anophthalmia/ microphthalmia	CGH arrays	NA	NA	PITX2	Homo sapiens
Identification of PITX3 mutations in individuals with various ocular developmental defects	29405783	Anophthalmia/ microphthalmia	Sanger sequencing	Blood/ Salivary gland	NA/ Saliva	PITX3	Homo sapiens
Goltz-Gorlin (focal dermal hypoplasia) and the microphthalmia with linear skin defects (MLS) syndrome: no evidence of genetic overlap.	19277062	Anophthalmia/ microphthalmia	Amplicon sequencing	Lymphoid	Lymphocytes	PORCN	Homo sapiens
Goltz-Gorlin (focal dermal hypoplasia) and the microphthalmia with linear skin defects (MLS) syndrome: no evidence of genetic overlap.	19277062	Anophthalmia/ microphthalmia	Expression profiling by RT-PCR	Blood	Venous blood	PORCN	Homo sapiens
Multiple requirements of the focal dermal hypoplasia gene porcupine during ocular morphogenesis.	25451153	Anophthalmia/ microphthalmia	Gentyping by PCR	Limb/Tail	NA	PORCN	Mus musculus
Microphthalmos-anophthalmos-coloboma (MAC) spectrum in two brothers with Renpenning syndrome due to a truncating mutation in the polyglutamine tract binding protein 1 (PQBP1) gene.	31718390	Anophthalmia/ microphthalmia	Exome sequencing and sanger sequencing for validation	NA	NA	PQBP1	Homo sapiens
Posterior microphthalmia and nanophthalmia in Tunisia caused by a founder c.1059_1066insC mutation of the PRSS56 gene.	23820083	Anophthalmia/ microphthalmia	SNP genotyping by SNP array	NA	NA	PRSS56	Homo sapiens
Targeted resequencing identifies PTCH1 as a major contributor to ocular developmental anomalies and extends the SOX2 regulatory network.	26893459	Anophthalmia/ microphthalmia	High-throughput DNA sequencing	NA	NA	PTCH1	Homo sapiens
Targeted resequencing identifies PTCH1 as a major contributor to ocular developmental anomalies and extends the SOX2 regulatory network.	26893459	Anophthalmia/ microphthalmia	ChIP-seq	Embryo	Whole-embryo lysate	PTCH1	Mus musculus
Biallelic Deletion of Pxdn in Mice Leads to Anophthalmia and Severe Eye Malformation.	31817535	Anophthalmia/ microphthalmia	Expression profiling by RT-PCR	Lung	NA	PXDN	Mus musculus
Novel PXDN biallelic variants in patients with microphthalmia and anterior segment dysgenesis.	32015378	Anophthalmia/ microphthalmia	Exome sequencing and whole-genome sequencing, sanger sequencing for validation	NA	NA	PXDN	Homo sapiens
RAB18 Deficiency.	29300443	Anophthalmia/ microphthalmia	Exome sequencing	Blood	Leukocytes	RAB18	Homo sapiens
Recessive and Dominant Mutations in Retinoic Acid Receptor Beta in Cases with Microphthalmia and Diaphragmatic Hernia	24075189	Anophthalmia/ microphthalmia	Exome sequencing	Blood	NA	RARB	Homo sapiens
Recessive and dominant mutations in retinoic acid receptor beta in cases with microphthalmia and diaphragmatic hernia.	24075189	Anophthalmia/ microphthalmia	Exome sequencing and sanger sequencing for validation	Blood	NA	RARβ	Homo sapiens
Mutations in the human RAX homeobox gene in a patient with anophthalmia and sclerocornea	14662654	Anophthalmia/ microphthalmia	Double-strand direct sequencing	Others/Salivary gland	Buccal swab/Saliva	RAX	Homo sapiens
Biochemical Basis for Dominant Inheritance, Variable Penetrance, and Maternal Effects in RBP4 Congenital Eye Disease.	25910211	Anophthalmia/ microphthalmia	Sanger sequence and SNP genotyping by SNP array	Blood/Salivary gland/Others	NA/Saliva/ buccal swab	RBP4	Homo sapiens
Panel-based whole exome sequencing identifies novel mutations in microphthalmia and anophthalmia patients showing complex Mendelian inheritance patterns.	29178648	Anophthalmia/ microphthalmia	Exome sequencing	Blood	Peripheral blood	RBP4	Homo sapiens
Association of a de novo 16q copy number variant with a phenotype that overlaps with Lenz microphthalmia and Townes-Brocks syndromes.	20003547	Anophthalmia/ microphthalmia	Exons and flanking introns sequencing	Blood	Leukocytes	SALL1	Homo sapiens
Mutation of SALL2 causes recessive ocular coloboma in humans and mice	24412933	Anophthalmia/ microphthalmia	Exome sequencing and homozygosity mapping	Blood	NA	SALL2	Homo sapiens
Mutation of SALL2 causes recessive ocular coloboma in humans and mice	24412933	Anophthalmia/ microphthalmia	Exome sequencing and homozygosity mapping	Embryo	Embryonic eyes	SALL2	Mus musculus
Novel mutations in the gene SALL4 provide further evidence for acro-renal-ocular and Okihiro syndromes being allelic entities, and extend the phenotypic spectrum	15286162	Anophthalmia/ microphthalmia	Amplicon sequencing	Lymphoid	Lymphocytes	SALL4	Homo sapiens
Novel mutation in sonic hedgehog in non-syndromic colobomatous microphthalmia.	12503095	Anophthalmia/ microphthalmia	Double-strand direct sequencing	Blood	Venous blood	SHH	Homo sapiens
Genetic investigation of ocular developmental genes in 52 patients with anophthalmia/microphthalmia.	29461140	Anophthalmia/ microphthalmia	Sanger sequencing	Blood	Venous blood	SIX3	Homo sapiens
CHX10 mutations cause non-syndromic microphthalmia/ anophthalmia in Arab and Jewish kindreds	15257456	Anophthalmia/ microphthalmia	Exons and flanking introns sequencing	Blood	Whole blood	SIX4	Homo sapiens
A homozygous SIX6 mutation is associated with optic disc anomalies and macular atrophy and reduces retinal ganglion cell differentiation	24702266	Anophthalmia/ microphthalmia	Sanger sequencing	Blood	Peripheral blood	SIX6	Homo sapiens
A homozygous SIX6 mutation is associated with optic disc anomalies and macular atrophy and reduces retinal ganglion cell differentiation	24702266	Anophthalmia/ microphthalmia	Sanger sequencing	Retina	Retinal Cell	SIX6	Mus musculus
SMCHD1 mutations associated with a rare muscular dystrophy can also case isolated arhinia and Bosma arhinia microphthalmia syndrome.	28067909	Anophthalmia/ microphthalmia	Exome sequencing and whole-genome sequencing, sanger sequencing for validation	Blood	NA	SMCHD1	Homo sapiens
A recurrent mosaic mutation in SMO, encoding the Hedgehog signal transducer smoothened, is the major cause of Curry-Jones syndrome	27236920	Anophthalmia/ microphthalmia	Exome sequencing	Blood	NA	SMO	Homo sapiens
SMOC1 is essential for ocular and limb development in humans and mice	21194678	Anophthalmia/ microphthalmia	SNP genotyping by SNP array	Blood	Leukocyte	SMOC1	Homo sapiens
SMOC1 is essential for ocular and limb development in humans and mice	21194678	Anophthalmia/ microphthalmia	Gentyping by PCR	Embryo/ear/Others	Yolk-sac/NA/ tail biopsies	SMOC1	Mus musculus
Novel SOX2 mutations and genotype-phenotype correlation in anophthalmia and microphthalmia.	19921648	Anophthalmia/ microphthalmia	Double-strand direct sequencing	Blood/Others	NA/Buccal swab	SOX2	Homo sapiens
A complex phenotype in a family with a pathogenic SOX3 missense variant	29175558	Anophthalmia/ microphthalmia	Exome sequencing and sanger sequencing for validation	Blood	Peripheral blood	SOX3	Homo sapiens
First implication of STRA6 mutations in isolated anophthalmia, microphthalmia, and coloboma: a new dimension to the STRA6 phenotype.	21901792	Anophthalmia/ microphthalmia	Next-generation sequencing and SNP genotyping by SNP array, sanger sequencing for validation	Lymphoid	Lymphocytes	STRA6	Homo sapiens
A novel TFAP2A mutation in familial Branchio-Oculo-Facial Syndrome with predominant ocular phenotype.	21728810	Anophthalmia/ microphthalmia	CGH arrays, SNP genotyping by SNP array and bidirectional sequencing	NA	NA	TFAP2α	Homo sapiens
Mutation in TMEM98 in a large white kindred with autosomal dominant nanophthalmos linked to 17p12-q12.	24852644	nanophthalmia	Exome sequencing	Blood/ Salivary gland	Peripheral whole blood/ Saliva	TMEM98	Homo sapiens
A male with unilateral microphthalmia reveals a role for TMX3 in eye development.	20485507	Anophthalmia/ microphthalmia	Genomic sequencing	Lymphoid	Lymphocytes	TMX3	Homo sapiens
Identification of novel pathogenic variants and novel gene-phenotype correlations in Mexican subjects with microphthalmia and/or anophthalmia by next-generation sequencing.	30181649	Anophthalmia/ microphthalmia	Exome sequencing and sanger sequencing for validation	Blood	Leukocytes	VSX1	Homo sapiens
VAX1 mutation associated with microphthalmia, corpus callosum agenesis, and orofacial clefting: the first description of a VAX1 phenotype in humans.	22095910	Anophthalmia/ microphthalmia	Exome sequencing	NA	NA	VSX1	Homo sapiens
New variant and expression studies provide further insight into the genotype-phenotype correlation in YAP1-related developmental eye disorders.	28801591	Anophthalmia/ microphthalmia	Expression profiling by RT-PCR	Salivary gland	Saliva	YAP1	Homo sapiens
The association and significance of H3K27me3 and a folate metabolic gene ACat2 in neural tube defects.	27809850	Neural tube defect	Expression profiling by qRT-PCR	Neural	Neural stem cells	ACAT2	Mus musculus
Replication and exploratory analysis of 24 candidate risk polymorphisms for neural tube defects.	25293959	Neural tube defect	SNP genotyping by SNP array	Blood	Blood spots	ADA	Homo Sapiens
Replication and exploratory analysis of 24 candidate risk polymorphisms for neural tube defects.	25293959	Neural tube defect	SNP genotyping by SNP array	Blood	Blood spots	ALDH1A2	Homo Sapiens
Alx3-deficient mice exhibit folic acid-resistant craniofacial midline and neural tube closure defects.	20534379	Neural tube defect	Genotyping by PCR/Expression profiling by RT-PCR	Tail/Head	Tail biopsies/Others	ALX3	Mus musculus
Genetic association of the glycine cleavage system genes and myelomeningocele.	27620832	Neural tube defect	Exome sequencing and sanger sequencing	Blood/Salivary gland	Whole blood/Saliva	AMT	Homo Sapiens
Replication and exploratory analysis of 24 candidate risk polymorphisms for neural tube defects.	25293959	Neural tube defect	SNP genotyping by SNP array	Blood	Blood spots	ARID1A	Homo Sapiens
Transcriptomic profile analysis of mouse neural tube development by RNA-Seq.	28691208	Neural tube defect	RNA-seq	Embryo	Embryo neural tube	ASCL1	Mus musculus
Exome sequencing of cases with neural tube defects identifies candidate genes involved in one-carbon/vitamin B12 metabolisms and Sonic Hedgehog pathway.	31139930	Neural tube defect	Exome sequencing and sanger sequencing for vadilation	Blood	Cord blood	BHMT	Homo Sapiens
Identification of transcripts potentially involved in neural tube closure using RNA sequencing.	29488319	Neural tube defect	RNA-seq	Embryo	Whole embryo	BMP	Zebrafish
Transcriptomic profile analysis of mouse neural tube development by RNA-Seq.	28691208	Neural tube defect	RNA-seq	Embryo	Embryo neural tube	BMP2	Mus musculus
Histone deacetylase inhibitor Trichostatin A induces neural tube defects and promotes neural crest specification in the chicken neural tube.	23971635	Neural tube defect	Expression profiling by enzyme-linked immunosorbent assay	Fetus	Amniotic fluid cells	BMP4	Homo Sapiens
Mutation incidence in folate metabolism genes and regulatory genes in Polish families with neural tube defects.	15306729	Neural tube defect	Genome variation profiling by polymorphism	Blood	NA	BRCA1	Homo Sapiens
Genes encoding critical transcriptional activators for murine neural tube development and human spina bifida: a case-control study.	20932315	Neural tube defect	SNP genotyping by SNP array	Blood	Blood spots	CARM1	Homo Sapiens
CBP/p300 and associated transcriptional co-activators exhibit distinct expression patterns during murine craniofacial and neural tube development.	19598128	Neural tube defect	Expression profiling by in situ hybridization	Embryo	Others	CART1	Mus musculus
Casp8 hypomethylation and neural tube defects in association with polycyclic aromatic hydrocarbon exposure.	31064411	Neural tube defect	Methylation profiling by array	Neural	Others	Casp8	Homo Sapiens
CBP/p300 and associated transcriptional co-activators exhibit distinct expression patterns during murine craniofacial and neural tube development.	19598128	Neural tube defect	Expression profiling by in situ hybridization	Embryo	Others	CBP	Mus musculus
Temporal expression of genes involved in folate metabolism and transport during placental development, preeclampsia and neural tube defects.	30941645	Neural tube defect	Expression profiling by qRT-PCR	Maternal uterine	Placenta	CBS	Homo Sapiens
Genetic modifiers of folate, vitamin B-12, and homocysteine status in a cross-sectional study of the Canadian population.	25948668	Neural tube defect	SNP genotyping by SNP array	Blood	Whole blood	CD320	Homo Sapiens
A combination insecticide at sub-lethal dose debilitated the expression pattern of crucial signalling molecules that facilitate craniofacial patterning in domestic chick Gallus domesticus.	31593814	Neural tube defect	Expression profiling by qRT-PCR	Head	Others	CDH2	Gallus gallus
β-catenin regulates Pax3 and Cdx2 for caudal neural tube closure and elongation.	24284205	Neural tube defect	Expression profiling by qRT-PCR	Nerve	Caudal neural fold	CDX2	Mus musculus
Elevated H3K79 homocysteinylation causes abnormal gene expression during neural development and subsequent neural tube defects.	30143612	Neural tube defect	ChIP-seq and RNA-seq	Brain	Others	CECR2	Homo Sapiens
Digenic variants of planar cell polarity genes in human neural tube defect patients.	29573971	Neural tube defect	Next-generation sequencing and sanger sequencing for vadilation	Blood/Connective	Cord blood/ Umbilical cord	CELSR1	Homo Sapiens
A targeted sequencing panel identifies rare damaging variants in multiple genes in the cranial neural tube defect, anencephaly.	29205322	Neural tube defect	Exome sequencin and sanger sequencing for validation	Connective/Blood	Fibroblast/Whole blood	CELSR2	Homo Sapiens
Exome sequencing of cases with neural tube defects identifies candidate genes involved in one-carbon/vitamin B12 metabolisms and Sonic Hedgehog pathway.	31139930	Neural tube defect	Exome sequencing and sanger sequencing for vadilation	Blood	Cord blood	CFAP46	Homo Sapiens
Molecular cytogenetic characterization of a duplication of 15q24.2-q26.2 associated with anencephaly and neural tube defect.	28805617	Neural tube defect	Expression profiling by in situ hybridization	Placental tissues and parental blood	Others	CHD2	Homo Sapiens
Genes encoding critical transcriptional activators for murine neural tube development and human spina bifida: a case-control study.	20932315	Neural tube defect	SNP genotyping by SNP array	Blood	Blood spots	CITED2	Homo Sapiens
High Glucose-Repressed CITED2 Expression Through miR-200b Triggers the Unfolded Protein Response and Endoplasmic Reticulum Stress.	26450995	Neural tube defect	Expression profiling by qRT-PCR	Embryo/Nerve	Whole embryo/Neural stem cells	CITED2	Mus musculus
Expression of p53/HGF/c-met/STAT3 signal in fetuses with neural tube defects.	17216187	Neural tube defect	Expression profiling by RT-PCR	Fetus	Others	C-MET	Homo Sapiens
A targeted sequencing panel identifies rare damaging variants in multiple genes in the cranial neural tube defect, anencephaly.	29205322	Neural tube defect	Exome sequencin and sanger sequencing for validation	Connective/Blood	Fibroblast/Whole blood	COBL	Homo Sapiens
Association between maternal COMT gene polymorphisms and fetal neural tube defects risk in a Chinese population.	24382678	Neural tube defect	SNP genotyping by SNP array	Blood	Venous blood	COMT	Homo Sapiens
Analysis of ALDH1A2, CYP26A1, CYP26B1, CRABP1, and CRABP2 in human neural tube defects suggests a possible association with alleles in ALDH1A2.	16237707	Neural tube defect	SNP genotyping by SNP array	Blood	Others	CRABP1	Homo Sapiens
Analysis of ALDH1A2, CYP26A1, CYP26B1, CRABP1, and CRABP2 in human neural tube defects suggests a possible association with alleles in ALDH1A2.	16237707	Neural tube defect	SNP genotyping by SNP array	Blood	Others	CRABP2	Homo Sapiens
Rubinstein–Taybi syndrome 2 with cerebellar abnormality and neural tube defect	30789376	Neural tube defect	CGH array, next-generation sequencing and sanger sequencing for validation	Blood	Peripheral blood cells	CREBBP	Homo Sapiens
Analysis of polymorphisms of genes associated with folate-mediated one-carbon metabolism and neural tube defects in Chinese Han Population.	27001897	Neural tube defect	Next-generation sequencing	Neural	Others	CUBN	Homo Sapiens
Analysis of ALDH1A2, CYP26A1, CYP26B1, CRABP1, and CRABP2 in human neural tube defects suggests a possible association with alleles in ALDH1A2.	16237707	Neural tube defect	SNP genotyping by SNP array	Blood	Others	CYP26A1	Homo Sapiens
Analysis of ALDH1A2, CYP26A1, CYP26B1, CRABP1, and CRABP2 in human neural tube defects suggests a possible association with alleles in ALDH1A2.	16237707	Neural tube defect	SNP genotyping by SNP array	Blood	Others	CYP26B1	Homo Sapiens
Identification of novel rare mutations of DACT1 in human neural tube defects.	22610794	Neural tube defect	Double strand direct sequencing	Embryo	Others	DACT1	Homo Sapiens
Loss of RAD9B impairs early neural development and contributes to the risk for human spina bifida.	31898828	Neural tube defect	Whole genome sequencing	Infant bloodspots	Venous blood	DDR	Homo Sapiens
Association of FOLH1, DHFR, and MTHFR gene polymorphisms with susceptibility of Neural Tube Defects: A case control study from Eastern India.	30120883	Neural tube defect	SNP genotyping by SNP array	Blood	Leukocytes	DHFR	Homo Sapiens
Fate Specification of Neural Plate Border by Canonical Wnt Signaling and Grhl3 is Crucial for Neural Tube Closure.	26288816	Neural tube defect	DNA microarray	Embryo	Embryonic stem cells	DKK1/ KREMEN1	Mus musculus
Whole exome sequencing identifies novel predisposing genes in neural tube defects.	30415495	Neural tube defect	Exome sequencing	Saliva or blood	Others	DLC1	Homo Sapiens
Genetic modifiers of folate, vitamin B-12, and homocysteine status in a cross-sectional study of the Canadian population.	25948668	Neural tube defect	SNP genotyping by SNP array	Blood	Whole blood	DNMT2	Homo Sapiens
Elevated H3K79 homocysteinylation causes abnormal gene expression during neural development and subsequent neural tube defects.	30143612	Neural tube defect	ChIP-seq and RNA-seq	Brain	Others	DNMT3B	Homo Sapiens
Rare missense variants in DVL1, one of the human counterparts of the Drosophila dishevelled gene, do not confer increased risk for neural tube defects.	23836490	Neural tube defect	Exome sequencing	NA	NA	DVL1	Homo Sapiens
Digenic variants of planar cell polarity genes in human neural tube defect patients.	29573971	Neural tube defect	Next-generation sequencing and sanger sequencing for vadilation	Blood/Connective	Cord blood/ Umbilical cord	DVL3	Homo Sapiens
Rubinstein–Taybi syndrome 2 with cerebellar abnormality and neural tube defect	30789376	Neural tube defect	CGH array, next-generation sequencing and sanger sequencing for validation	Blood	Peripheral blood cells	EP300	Homo Sapiens
Plexin-B2, but not Plexin-B1, critically modulates neuronal migration and patterning of the developing nervous system in vivo.	17554007	Neural tube defect	Expression profiling by RT-PCR	Brain/Embryo	Cerebellum/Embryonic stem cells	ERBB2	Mus musculus
A targeted sequencing panel identifies rare damaging variants in multiple genes in the cranial neural tube defect, anencephaly.	29205322	Neural tube defect	Exome sequencin and sanger sequencing for validation	Connective/Blood	Fibroblast/Whole blood	FAT4	Homo Sapiens
Identification of transcripts potentially involved in neural tube closure using RNA sequencing.	29488319	Neural tube defect	RNA-seq	Embryo	Whole embryo	FGF	Zebrafish
Comparative Study on the Differentiation of Mesenchymal Stem Cells Between Fetal and Postnatal Rat Spinal Cord Niche.	26651539	Neural tube defect	Expression profiling by qRT-PCR	Embryo	Others	FGF2	Mus musculus
The effect of folic acid deficiency on FGF pathway via Brachyury regulation in neural tube defects.	30592646	Neural tube defect	Methylation profiling by array	Embryo	Embryonic stem cells	FGF8	Mus musculus
The effect of folic acid deficiency on FGF pathway via Brachyury regulation in neural tube defects.	30592646	Neural tube defect	Expression profiling by qRT-PCR	Brain	Others	FGF8	Homo Sapiens
Fibroblast growth factor receptor-1 (FGFR-1) is essential for normal neural tube and limb development.	29855149	Neural tube defect	Exome sequencing and sanger sequencing	Neural	Neural stem cells	FGFR1	Homo Sapiens
Association of FOLH1, DHFR, and MTHFR gene polymorphisms with susceptibility of Neural Tube Defects: A case control study from Eastern India.	30120883	Neural tube defect	SNP genotyping by SNP array	Blood	Leukocytes	FOLH1	Homo Sapiens
FOXL2 modulates cartilage, skeletal development and IGF1-dependent growth in mice.	26134413	Neural tube defect	Expression profiling by microarray	Skull vaults	Others	FOXL2	Mus musculus
Exome sequencing of cases with neural tube defects identifies candidate genes involved in one-carbon/vitamin B12 metabolisms and Sonic Hedgehog pathway.	31139930	Neural tube defect	Exome sequencing and sanger sequencing for vadilation	Blood	Cord blood	FPGS	Homo Sapiens
Analysis of polymorphisms of genes associated with folate-mediated one-carbon metabolism and neural tube defects in Chinese Han Population.	27001897	Neural tube defect	Next-generation sequencing	Neural	Others	FTCD	Homo Sapiens
Mutations in the planar cell polarity gene, Fuzzy, are associated with neural tube defects in humans.	21840926	Neural tube defect	Double strand direct sequencing	NA	NA	FUZZY	Homo Sapiens
A targeted sequencing panel identifies rare damaging variants in multiple genes in the cranial neural tube defect, anencephaly.	29205322	Neural tube defect	Exome sequencin and sanger sequencing for validation	Connective/Blood	Fibroblast/Whole blood	FZD1	Homo Sapiens
Polymorphisms in FZD3 and FZD6 genes and risk of neural tube defects in a northern Han Chinese population.	24816679	Neural tube defect	Double strand direct sequencing	Blood	Peripheral blood	FZD3	Homo Sapiens
A targeted sequencing panel identifies rare damaging variants in multiple genes in the cranial neural tube defect, anencephaly.	29205322	Neural tube defect	Exome sequencin and sanger sequencing for validation	Connective/Blood	Fibroblast/Whole blood	FZD6	Homo Sapiens
Polymorphisms in FZD3 and FZD6 genes and risk of neural tube defects in a northern Han Chinese population.	24816679	Neural tube defect	Double strand direct sequencing	Blood	Peripheral blood	FZD6	Homo Sapiens
Analysis of polymorphisms of genes associated with folate-mediated one-carbon metabolism and neural tube defects in Chinese Han Population.	27001897	Neural tube defect	Next-generation sequencing	Neural	Others	GAMT	Homo Sapiens
Analysis of polymorphisms of genes associated with folate-mediated one-carbon metabolism and neural tube defects in Chinese Han Population.	27001897	Neural tube defect	Next-generation sequencing	Neural	Others	GART	Homo Sapiens
Folate deficiency induced H2A ubiquitination to lead to downregulated expression of genes involved in neural tube defects.	31722724	Neural tube defect	ChIP-seq and RNA-seq	Embryo	Embryonic stem cells	GATA4	Mus musculus
Use of high-frequency ultrasound to study the prenatal development of cranial neural tube defects and hydrocephalus in Gldc-deficient mice.	28056489	Neural tube defect	Genotyping by PCR	Tail tip or limb	Others	GLDC	Mus musculus
Exome sequencing of cases with neural tube defects identifies candidate genes involved in one-carbon/vitamin B12 metabolisms and Sonic Hedgehog pathway.	31139930	Neural tube defect	Exome sequencing and sanger sequencing for vadilation	Blood	Cord blood	GLI3	Homo Sapiens
Overexpression of Grainyhead-like 3 causes spina bifida and interacts genetically with mutant alleles of Grhl2 and Vangl2 in mice.	30189017	Neural tube defect	Genotyping by PCR	Embryo	Yolk sacs	GRHL2	Mus musculus
Fate Specification of Neural Plate Border by Canonical Wnt Signaling and Grhl3 is Crucial for Neural Tube Closure.	26288816	Neural tube defect	DNA microarray	Embryo	Embryonic stem cells	GRHL3	Mus musculus
Hypomethylation of GRHL3 gene is associated with the occurrence of neural tube defects.	29587534	Neural tube defect	Methylation profiling by array	Fetal brain or spinal cord	Others	GRHL3	Homo Sapiens
Association of genomic instability, and the methylation status of imprinted genes and mismatch-repair genes, with neural tube defects.	22234160	Neural tube defect	Methylation profiling by bisulfite sequencing PCR	Brain	Others	H19	Homo Sapiens
Expression of p53/HGF/c-met/STAT3 signal in fetuses with neural tube defects.	17216187	Neural tube defect	Expression profiling by RT-PCR	Fetus	Others	HGF	Homo Sapiens
FOXL2 modulates cartilage, skeletal development and IGF1-dependent growth in mice.	26134413	Neural tube defect	Expression profiling by microarray	Skull vaults	Others	IGF1	Mus musculus
Association of genomic instability, and the methylation status of imprinted genes and mismatch-repair genes, with neural tube defects.	22234160	Neural tube defect	Methylation profiling by bisulfite sequencing PCR	Brain	Others	IGF2	Homo Sapiens
Transgenic studies on homeobox genes in nervous system development: spina bifida in Isl1 transgenic mice.	23054727	Neural tube defect	Expression profiling by RT-PCR	Tail/Embryo	Tail biopsies or embryonic yolk	ISL1	Mus musculus
Whole exome sequencing identifies novel predisposing genes in neural tube defects.	30415495	Neural tube defect	Exome sequencing	Saliva or blood	Others	ITGB1	Homo Sapiens
Novel JAG1 Deletion Variant in Patient with Atypical Alagille Syndrome	31835735	Neural tube defect	Next-generation sequencing and sanger sequencing for vadilation	Blood	Peripheral blood	JAG1	Homo Sapiens
Molecular cytogenetic characterization of a duplication of 15q24.2-q26.2 associated with anencephaly and neural tube defect.	28805617	Neural tube defect	Expression profiling by in situ hybridization	Placental tissues and parental blood	Others	KIF7	Homo Sapiens
Transcriptomic profile analysis of mouse neural tube development by RNA-Seq.	28691208	Neural tube defect	RNA-seq	Embryo	Embryo neural tube	LHX1	Mus musculus
Molecular cytogenetic characterization of a duplication of 15q24.2-q26.2 associated with anencephaly and neural tube defect.	28805617	Neural tube defect	Expression profiling by in situ hybridization	Placental tissues and parental blood	Others	LINGO1	Homo Sapiens
Exome sequencing of cases with neural tube defects identifies candidate genes involved in one-carbon/vitamin B12 metabolisms and Sonic Hedgehog pathway.	31139930	Neural tube defect	Exome sequencing and sanger sequencing for vadilation	Blood	Cord blood	LRP2	Homo Sapiens
A targeted sequencing panel identifies rare damaging variants in multiple genes in the cranial neural tube defect, anencephaly.	29205322	Neural tube defect	Exome sequencin and sanger sequencing for validation	Connective/Blood	Fibroblast/Whole blood	MAT1A	Homo Sapiens
Genetic and biochemical determinants of serum concentrations of monocyte chemoattractant protein-1, a potential neural tube defect risk factor.	18937353	Neural tube defect	Genotyping by qPCR	Blood	Whole blood	MCP-1/CCL2	Homo Sapiens
Folate deficiency induced H2A ubiquitination to lead to downregulated expression of genes involved in neural tube defects.	31722724	Neural tube defect	ChIP-seq and RNA-seq	Embryo	Embryonic stem cells	MDM2	Mus musculus
Exome sequencing of cases with neural tube defects identifies candidate genes involved in one-carbon/vitamin B12 metabolisms and Sonic Hedgehog pathway.	31139930	Neural tube defect	Exome sequencing and sanger sequencing for vadilation	Blood	Cord blood	MKSI	Homo Sapiens
Exome sequencing of cases with neural tube defects identifies candidate genes involved in one-carbon/vitamin B12 metabolisms and Sonic Hedgehog pathway.	31139930	Neural tube defect	Exome sequencing and sanger sequencing for vadilation	Blood	Cord blood	MMAA	Homo Sapiens
β-catenin regulates Pax3 and Cdx2 for caudal neural tube closure and elongation.	24284205	Neural tube defect	Expression profiling by qRT-PCR	Nerve	Caudal neural fold	MSX1	Mus musculus
Single nucleotide polymorphisms of the maternal Msx2 gene and their association with fetal neural tube defects in Han ethnic group in Shanxi Province, China.	21362336	Neural tube defect	Genotyping by PCR	Blood	Peripheral nucleated blood cells	MSX2	Homo Sapiens
Association between MTHFD1 polymorphisms and neural tube defect susceptibility.	25524527	Neural tube defect	SNP genotyping by SNP array	Blood	Others	MTHFD1	Homo Sapiens
Association of FOLH1, DHFR, and MTHFR gene polymorphisms with susceptibility of Neural Tube Defects: A case control study from Eastern India.	30120883	Neural tube defect	SNP genotyping by SNP array	Blood	Leukocytes	MTHFR	Homo Sapiens
Analysis of MTR and MTRR Polymorphisms for Neural Tube Defects Risk Association	26334892	Neural tube defect	SNP genotyping by SNP array	Blood	Whole blood	MTR	Homo Sapiens
Replication and exploratory analysis of 24 candidate risk polymorphisms for neural tube defects.	25293959	Neural tube defect	SNP genotyping by SNP array	Blood	Blood spots	MTR	Homo Sapiens
Analysis of MTR and MTRR Polymorphisms for Neural Tube Defects Risk Association	26334892	Neural tube defect	SNP genotyping by SNP array	Blood	Whole blood	MTRR	Homo Sapiens
Folate deficiency induced H2A ubiquitination to lead to downregulated expression of genes involved in neural tube defects.	31722724	Neural tube defect	ChIP-seq and RNA-seq	Embryo	Embryonic stem cells	MTX	Mus musculus
Analysis of polymorphisms of genes associated with folate-mediated one-carbon metabolism and neural tube defects in Chinese Han Population.	27001897	Neural tube defect	Next-generation sequencing	Neural	Others	MUT	Homo Sapiens
SNPs in the neural cell adhesion molecule 1 gene (NCAM1) may be associated with human neural tube defects.	15883837	Neural tube defect	Double strand direct sequencing	Blood	Others	NCAM1	Homo Sapiens
Folate deficiency induced H2A ubiquitination to lead to downregulated expression of genes involved in neural tube defects.	31722724	Neural tube defect	ChIP-seq and RNA-seq	Embryo	Embryonic stem cells	NES	Mus musculus
Neurofibromin deficiency in mice causes exencephaly and is a modifier for Splotch neural tube defects.	10419687	Neural tube defect	Genotyping by PCR	Tail/Connective	Tail biopsies/ Extraembryonic membranes	NF1	Mus musculus
Genetic and Molecular Analyses indicate independent effects of TGIFs on Nodal and Gli3 in neural tube patterning	27924807	Neural tube defect	Expression profiling by qPCR	Embryo	Embryonic fibroblasts	NODAL	Mus musculus
Identification of transcripts potentially involved in neural tube closure using RNA sequencing.	29488319	Neural tube defect	RNA-seq	Embryo	Whole embryo	NODAL	Zebrafish
Evaluation of BMP4 and its specific inhibitor NOG as candidates in human neural tube defects (NTDs).	12404109	Neural tube defect	Double strand direct sequencing	NA	NA	NOG	Homo Sapiens
A targeted sequencing panel identifies rare damaging variants in multiple genes in the cranial neural tube defect, anencephaly.	29205322	Neural tube defect	Exome sequencin and sanger sequencing for validation	Connective/Blood	Fibroblast/Whole blood	NOS2	Homo Sapiens
Transcriptomic profile analysis of mouse neural tube development by RNA-Seq.	28691208	Neural tube defect	RNA-seq	Embryo	Embryo neural tube	OLIG2	Mus musculus
Accuracy, discriminative properties and reliability of a human ESC-based in vitro toxicity assay to distinguish teratogens responsible for neural tube defects.	31401662	Neural tube defect	Expression profiling by qRT-PCR	Embryo	Embryonic stem cell	OTX2	Homo Sapiens
CBP/p300 and associated transcriptional co-activators exhibit distinct expression patterns during murine craniofacial and neural tube development.	19598128	Neural tube defect	Expression profiling by in situ hybridization	Embryo	Others	P300	Mus musculus
Expression of p53/HGF/c-met/STAT3 signal in fetuses with neural tube defects.	17216187	Neural tube defect	Expression profiling by RT-PCR	Fetus	Others	P53	Homo Sapiens
Quantitative Measurement of PARD3 Copy Number Variations in Human Neural Tube Defects	28623428	Neural tube defect	Copy number variation (CNV) array and double strand direct sequencing	Spinal cord	Others	PARD3	Homo Sapiens
PAX genes and human neural tube defects: an amino acid substitution in PAX1 in a patient with spina bifida.	8863157	Neural tube defect	Double strand direct sequencing	Blood	Peripheral nucleated blood cells	PAX1	Homo Sapiens
Aberrant methylation of Pax3 gene and neural tube defects in association with exposure to polycyclic aromatic hydrocarbons.	30665459	Neural tube defect	Methylation profiling by array	Neural	Others	PAX3	Mus musculus/ Homo Sapiens
Folate deficiency induced H2A ubiquitination to lead to downregulated expression of genes involved in neural tube defects.	31722724	Neural tube defect	ChIP-seq and RNA-seq	Embryo	Embryonic stem cells	PAX6	Mus musculus
A consideration of the evidence that genetic defects in planar cell polarity contribute to the etiology of human neural tube defects.	23024041	Neural tube defect	Exome sequencing	Embryo	Embryonic neural tube	PCP	Mus musculus
Identification of PCSK9 as a novel serum biomarker for the prenatal diagnosis of neural tube defects using iTRAQ quantitative proteomics.	26691006	Neural tube defect	Expression profiling by ELISA and western blot	Blood	Serum	PCSK9	Mus musculus
A targeted sequencing panel identifies rare damaging variants in multiple genes in the cranial neural tube defect, anencephaly.	29205322	Neural tube defect	Exome sequencin and sanger sequencing for validation	Connective/Blood	Fibroblast/Whole blood	PDGFRα	Homo Sapiens
Plexin-B2, but not Plexin-B1, critically modulates neuronal migration and patterning of the developing nervous system in vivo.	17554007	Neural tube defect	Expression profiling by RT-PCR	Brain/Embryo	Cerebellum/Embryonic stem cells	PLXNB2	Mus musculus
A consideration of the evidence that genetic defects in planar cell polarity contribute to the etiology of human neural tube defects.	23024041	Neural tube defect	Exome sequencing	Embryo	Embryonic neural tube	PriCKLE1	Mus musculus
A targeted sequencing panel identifies rare damaging variants in multiple genes in the cranial neural tube defect, anencephaly.	29205322	Neural tube defect	Exome sequencin and sanger sequencing for validation	Connective/Blood	Fibroblast/Whole blood	PRICKLE4	Homo Sapiens
Association between PTCH1 polymorphisms and risk of neural tube defects in a Chinese population.	23761049	Neural tube defect	SNP genotyping by SNP array and methylation profiling by array	Brain	Others	PTCH1	Homo Sapiens
Digenic variants of planar cell polarity genes in human neural tube defect patients.	29573971	Neural tube defect	Next-generation sequencing and sanger sequencing for vadilation	Blood/Connective	Cord blood/ Umbilical cord	PTK7	Homo Sapiens
Loss of RAD9B impairs early neural development and contributes to the risk for human spina bifida.	31898828	Neural tube defect	Whole genome sequencing	Infant bloodspots	Venous blood	RAD9B	Homo Sapiens
Ectopic cross-talk between thyroid and retinoic acid signaling: A possible etiology for spinal neural tube defects.	26188161	Neural tube defect	Expression profiling by ChIP assay	Spinal cord	Others	RARB	Homo Sapiens/ Mus musculus
Analysis of polymorphisms of genes associated with folate-mediated one-carbon metabolism and neural tube defects in Chinese Han Population.	27001897	Neural tube defect	Next-generation sequencing	Neural	Others	SARDH	Homo Sapiens
Digenic variants of planar cell polarity genes in human neural tube defect patients.	29573971	Neural tube defect	Next-generation sequencing and sanger sequencing for vadilation	Blood/Connective	Cord blood/ Umbilical cord	SCRIB	Homo Sapiens
Histone deacetylase inhibitor Trichostatin A induces neural tube defects and promotes neural crest specification in the chicken neural tube.	23971635	Neural tube defect	Expression profiling by enzyme-linked immunosorbent assay	Fetus	Amniotic fluid cells	SHH	Homo Sapiens
Analysis of polymorphisms of genes associated with folate-mediated one-carbon metabolism and neural tube defects in Chinese Han Population.	27001897	Neural tube defect	Next-generation sequencing	Neural	Others	SHMT1	Homo Sapiens
Genetic and functional analysis of SHROOM1-4 in a Chinese neural tube defect cohort.	29423651	Neural tube defect	Next-generation sequencing and sanger sequencing for vadilation	Blood	Others	SHROOM2	Homo Sapiens
Genetic and functional analysis of SHROOM1-4 in a Chinese neural tube defect cohort.	29423651	Neural tube defect	Next-generation sequencing and sanger sequencing for vadilation	Blood	Others	SHROOM3	Homo Sapiens
Shroom3 functions downstream of planar cell polarity to regulate myosin II distribution and cellular organization during neural tube closure.	25596276	Neural tube defect	Genotyping by PCR	Embryo	Others	SHROOM3	Mus musculus
Evaluation of proton-coupled folate transporter (SLC46A1) polymorphisms as risk factors for neural tube defects and oral clefts.	26789141	Neural tube defect	SNP genotyping by SNP array	Blood/Others	Whole blood/buccal swab	SLC46A1	Homo Sapiens
Human transcription factor SLUG: mutation analysis in patients with neural tube defects and identification of a missense mutation (D119E) in the Slug subfamily-defining region.	10479723	Neural tube defect	Allele-specific sequencing	Blood	Leukocytes	SLUG	Homo Sapiens
Elevated H3K79 homocysteinylation causes abnormal gene expression during neural development and subsequent neural tube defects.	30143612	Neural tube defect	ChIP-seq and RNA-seq	Brain	Others	SMARCA4	Homo Sapiens
Histone deacetylase inhibitor Trichostatin A induces neural tube defects and promotes neural crest specification in the chicken neural tube.	23971635	Neural tube defect	Expression profiling by enzyme-linked immunosorbent assay	Fetus	Amniotic fluid cells	SOX10	Homo Sapiens
Isolation of Human Neural Stem Cells from the Amniotic Fluid with Diagnosed Neural Tube Defects.	25923707	Neural tube defect	Expression profiling by qRT-PCR	Fetus	Amniotic fluid cells	SOX2	Homo Sapiens
SOX3 duplication: A genetic cause to investigate in fetuses with neural tube defects.	31299102	Neural tube defect	CGH microarray	Fetus	Amniocytes	SOX3	Homo Sapiens
Histone deacetylase inhibitor Trichostatin A induces neural tube defects and promotes neural crest specification in the chicken neural tube.	23971635	Neural tube defect	Expression profiling by enzyme-linked immunosorbent assay	Fetus	Amniotic fluid cells	SOX9	Homo Sapiens
Fibroblast growth factor receptor-1 (FGFR-1) is essential for normal neural tube and limb development.	29855149	Neural tube defect	Exome sequencing and sanger sequencing	Neural	Neural stem cells	SP2	Homo Sapiens
Expression of p53/HGF/c-met/STAT3 signal in fetuses with neural tube defects.	17216187	Neural tube defect	Expression profiling by RT-PCR	Fetus	Others	STAT3	Homo Sapiens
An association study between SUFU gene polymorphisms and neural tube defects.	24070372	Neural tube defect	SNP genotyping by SNP array	Skin	Others	SUFU	Homo Sapiens
β-catenin regulates Pax3 and Cdx2 for caudal neural tube closure and elongation.	24284205	Neural tube defect	Expression profiling by qRT-PCR	Embryo	Caudal neural folds	TBX6	Mus musculus
Exome sequencing of cases with neural tube defects identifies candidate genes involved in one-carbon/vitamin B12 metabolisms and Sonic Hedgehog pathway.	31139930	Neural tube defect	Exome sequencing and sanger sequencing for vadilation	Blood	Cord blood	TCN2	Homo Sapiens
Loss of Tctn3 causes neuronal apoptosis and neural tube defects in mice.	29725084	Neural tube defect	RNA-seq	Brain	Others	TCTN3	Mus musculus
Genes encoding critical transcriptional activators for murine neural tube development and human spina bifida: a case-control study.	20932315	Neural tube defect	SNP genotyping by SNP array	Blood	Blood spots	TFAP2A	Homo Sapiens
TGF-βs and Smads activities at the site of failed neural tube in the human embryos.	24310450	Neural tube defect	Expression profiling by immunohistochemistry	Fetus	Fetal neural	TGFβ3	Homo Sapiens
Genetic and Molecular Analyses indicate independent effects of TGIFs on Nodal and Gli3 in neural tube patterning	27924807	Neural tube defect	Expression profiling by qPCR	Embryo	Embryonic fibroblasts	TGIFs	Mus musculus
Construction of a high resolution linkage disequilibrium map to evaluate common genetic variation in TP53 and neural tube defect risk in an Irish population.	18798306	Neural tube defect	SNP genotyping by SNP array	Blood	NA	TP53	Homo Sapiens
A homozygous mutation in TRIM36 causes autosomal recessive anencephaly in an Indian family.	28087737	Neural tube defect	Exome sequencing and sanger sequencing for validation	Blood/Fetus	Peripheral blood/Amniotic fluid cells	TRIM36	Homo Sapiens
A targeted sequencing panel identifies rare damaging variants in multiple genes in the cranial neural tube defect, anencephaly.	29205322	Neural tube defect	Exome sequencing and sanger sequencing for validation	Connective/Blood	Fibroblast/Whole blood	TXN2	Homo Sapiens
Association between VANGL1 gene polymorphisms and neural tube defects.	24407469	Neural tube defect	SNP genotyping by SNP array	Blood	Venous blood	VANGL1	Homo Sapiens
Syndecan 4 interacts genetically with Vangl2 to regulate neural tube closure and planar cell polarity.	23760952	Neural tube defect	Genotyping by PCR	Embryo	Embryonic fibroblasts	VANGL2	Mus musculus
Identification of transcripts potentially involved in neural tube closure using RNA sequencing.	29488319	Neural tube defect	RNA-seq	Embryo	Whole embryo	WNT	Zebrafish
Shroom3 functions downstream of planar cell polarity to regulate myosin II distribution and cellular organization during neural tube closure.	25596276	Neural tube defect	Genotyping by PCR	Embryo	Others	WNT5A	Mus musculus
Transcriptomic profile analysis of mouse neural tube development by RNA-Seq.	28691208	Neural tube defect	RNA-seq	Embryo	Embryo neural tube	WNT7B	Mus musculus
Mouse Zic1 is involved in cerebellar development.	9412507	Neural tube defect	Genotyping by PCR and southern blot	Embryo	Others	ZIC1	Mus musculus
Zic2 regulates the kinetics of neurulation.	10677508	Neural tube defect	Nucleotide sequencing	Embryo	Embryonic stem cells	ZIC2	Mus musculus
A deletion encompassing Zic3 in bent tail, a mouse model for X-linked neural tube defects	10861288	Neural tube defect	Expression profiling by southern blot	Toes and livers	Others	ZIC3	Mus musculus
A deletion encompassing Zic3 in bent tail, a mouse model for X-linked neural tube defects	10861288	Neural tube defect	Expression profiling by RT-PCR	Brain	Others	ZIC3	Mus musculus
MCM5: a new actor in the link between DNA replication and Meier-Gorlin syndrome.	28198391	Anotia/ Microtia	Exome sequencing	Lymphoid	Lymphocyte	CDC45	Homo sapiens
MCM5: a new actor in the link between DNA replication and Meier-Gorlin syndrome.	28198391	Anotia/ Microtia	Exome sequencing	Lymphoid	Lymphocyte	CDC6	Homo sapiens
MCM5: a new actor in the link between DNA replication and Meier-Gorlin syndrome.	28198391	Anotia/ Microtia	Exome sequencing	Lymphoid	Lymphocyte	CDT1	Homo sapiens
Treacher Collins syndrome: a clinical and molecular study based on a large series of patients.	25790162	Anotia/ Microtia	Sanger sequencing	Kidney/ Salivary gland	Urine/ Saliva	EFTUD2	Homo sapiens
Homozygous FGF3 mutations result in congenital deafness with inner ear agenesis, microtia, and microdontia.	18435799	Anotia/ Microtia	Exome sequencing	Blood	Peripheral blood	FGF3	Homo sapiens
MCM5: a new actor in the link between DNA replication and Meier-Gorlin syndrome.	28198391	Anotia/ Microtia	Exome sequencing	Lymphoid	Lymphocyte	GMNN	Homo sapiens
Mutational analysis of GSC, HOXA2 and PRKRA in 106 Chinese patients with microtia.	28109504	Anotia/ Microtia	Exome sequencing	Blood	Peripheral blood	GSC	Homo sapiens
Understanding the molecular mechanisms of human microtia via a pig model of HOXA1 syndrome.	26035869	Anotia/ Microtia	RNA-seq	Embryo	Others	HOXA1	Sus scrofa
Mutational analysis of GSC, HOXA2 and PRKRA in 106 Chinese patients with microtia.	28109504	Anotia/ Microtia	Exome sequencing	Blood	Peripheral blood	HOXA2	Homo sapiens
Mouse Hoxa2 mutations provide a model for microtia and auricle duplication.	24067355	Anotia/ Microtia	ChIP-Seq	Embryo	Second pharyngeal arch	HOXA2	Mus musculus
Mutations in the heat-shock protein A9 (HSPA9) gene cause the EVEN-PLUS syndrome of congenital malformations and skeletal dysplasia.	26598328	Anotia/ Microtia	Sanger sequencing	Blood	Peripheral blood	HSPA9	Homo sapiens
MCM5: a new actor in the link between DNA replication and Meier-Gorlin syndrome.	28198391	Anotia/ Microtia	Exome sequencing	Lymphoid	Lymphocyte	MCM5	Homo sapiens
MCM5: a new actor in the link between DNA replication and Meier-Gorlin syndrome.	28198391	Anotia/ Microtia	Exome sequencing	Lymphoid	Lymphocyte	ORC1	Homo sapiens
MCM5: a new actor in the link between DNA replication and Meier-Gorlin syndrome.	28198391	Anotia/ Microtia	Exome sequencing	Lymphoid	Lymphocyte	ORC4	Homo sapiens
MCM5: a new actor in the link between DNA replication and Meier-Gorlin syndrome.	28198391	Anotia/ Microtia	Exome sequencing	Lymphoid	Lymphocyte	ORC6	Homo sapiens
Treacher Collins syndrome: a clinical and molecular study based on a large series of patients.	25790162	Anotia/ Microtia	Sanger sequencing	Kidney/ Salivary gland	Urine/ Saliva	POLR1D	Homo sapiens
Mutational analysis of GSC, HOXA2 and PRKRA in 106 Chinese patients with microtia.	28109504	Anotia/ Microtia	Exome sequencing	Blood	Peripheral blood	PRKRA	Homo sapiens
Treacher Collins syndrome: a clinical and molecular study based on a large series of patients.	25790162	Anotia/ Microtia	Sanger sequencing	Kidney/ Salivary gland	Urine/ Saliva	TCOF1	Homo sapiens
Two patients with the heterozygous R189H mutation in ACTA2 and Complex congenital heart defects expands the cardiac phenotype of multisystemic smooth muscle dysfunction syndrome.	28328125	Coarctation of the Aorta	Exome sequencing	Others	Others	ACTα2	Homo sapiens
Confirmation of the role of pathogenic SMAD6 variants in bicuspid aortic valve-related aortopathy.	30796334	Coarctation of the Aorta	Sanger sequencing	Blood/ Salivary gland	Whole blood/ Saliva	BMP2	Homo sapiens
Effect of experimental hypertension on phosphoinositide hydrolysis and proto-oncogene expression in cardiovascular tissues.	8435467	Coarctation of the Aorta	Expression profiling by hybridization	Myocardial, aortic and mesenteric vessel	Others	CFOS	Mus musculus
Effect of experimental hypertension on phosphoinositide hydrolysis and proto-oncogene expression in cardiovascular tissues.	8435467	Coarctation of the Aorta	Expression profiling by hybridization	Myocardial, aortic and mesenteric vessel	Others	CMYC	Mus musculus
Combined cardiological and neurological abnormalities due to filamin A gene mutation.	20730588	Coarctation of the Aorta	Exome sequencing	Blood	Leukocytes	FLNA	Homo sapiens
Association of NKX2-5, GATA4, and TBX5 polymorphisms with congenital heart disease in Egyptian children.	30834692	Coarctation of the Aorta	Genotyping by PCR	Blood	Peripheral blood	GATA4	Homo sapiens
Rare GATA5 sequence variants identified in individuals with bicuspid aortic valve.	24796370	Coarctation of the Aorta	Sanger sequencing	Blood/ Salivary gland	Others/ Saliva	GATA5	Homo sapiens
Effect of experimental hypertension on phosphoinositide hydrolysis and proto-oncogene expression in cardiovascular tissues.	8435467	Coarctation of the Aorta	Expression profiling by hybridization	Myocardial, aortic and mesenteric vessel	Others	HRAS	Mus musculus
Jagged1 gene mutation for abdominal coarctation of the aorta in Alagille syndrome.	12239725	Coarctation of the Aorta	Genome variation profiling by SSCP array	Blood	Leukocytes	JAG1	Homo sapiens
Association of NKX2-5, GATA4, and TBX5 polymorphisms with congenital heart disease in Egyptian children.	30834692	Coarctation of the Aorta	Genotyping by PCR	Blood	Peripheral blood	NKX2-5	Homo sapiens
Variants in the NOTCH1 gene in patients with aortic coarctation.	24418111	Coarctation of the Aorta	Exome sequencing	Blood	Peripheral blood	NOTCH1	Homo sapiens
PTPN11 mutations play a minor role in isolated congenital heart disease.	15940693	Coarctation of the Aorta	DHPLC	Blood	Leukocytes	PTPN11	Homo sapiens
Transforming growth factor-beta signaling in hypertensive remodeling of porcine aorta.	19717726	Coarctation of the Aorta	Expression profiling by qRT-PCR and microarray	Aortic arch	Others	SMAD1	Sus scrofa
Transforming growth factor-beta signaling in hypertensive remodeling of porcine aorta.	19717726	Coarctation of the Aorta	Expression profiling by qRT-PCR and microarray	Aortic arch	Others	SMAD2	Sus scrofa
Gain-of-function mutations in SMAD4 cause a distinctive repertoire of cardiovascular phenotypes in patients with Myhre syndrome.	27302097	Coarctation of the Aorta	Exome sequencing	Others	Others	SMAD4	Homo sapiens
Transforming growth factor-beta signaling in hypertensive remodeling of porcine aorta.	19717726	Coarctation of the Aorta	Expression profiling by qRT-PCR and microarray	Aortic arch	Others	SMAD5	Sus scrofa
Confirmation of the role of pathogenic SMAD6 variants in bicuspid aortic valve-related aortopathy.	30796334	Coarctation of the Aorta	Sanger sequencing	Blood/ Salivary gland	Whole blood/ Saliva	SMAD6	Homo sapiens
Transforming growth factor-beta signaling in hypertensive remodeling of porcine aorta.	19717726	Coarctation of the Aorta	Expression profiling by qRT-PCR and microarray	Aortic arch	Others	SMAD8	Sus scrofa
Association of NKX2-5, GATA4, and TBX5 polymorphisms with congenital heart disease in Egyptian children.	30834692	Coarctation of the Aorta	Genotyping by PCR	Blood	Peripheral blood	TBX5	Homo sapiens
Transforming growth factor-beta signaling in hypertensive remodeling of porcine aorta.	19717726	Coarctation of the Aorta	Expression profiling by qRT-PCR and microarray	Aortic arch	Others	TGFβ2	Sus scrofa
Transforming growth factor-beta signaling in hypertensive remodeling of porcine aorta.	19717726	Coarctation of the Aorta	Expression profiling by qRT-PCR and microarray	Aortic arch	Others	TGFβ3	Sus scrofa
Compound heterozygosity for a frame shift mutation and a likely pathogenic sequence variant in the planar cell polarity—ciliogenesis gene WDPCP in a girl with polysyndactyly, coarctation of the aorta, and tongue hamartomas.	25427950	Coarctation of the Aorta	Exome sequencing	Others	Others	WDPCP	Homo sapiens
Familial transposition of the great arteries caused by multiple mutations in laterality genes.	19933292	D-Transposition of the Great Arteries	Genotyped by direct sequencing	Others	Others	ACVR2B	Homo sapiens
Identification of novel candidate gene loci and increased sex chromosome aneuploidy among infants with conotruncal heart defects.	24127225	D-Transposition of the Great Arteries	CGH array	Blood	Blood spots	BMPR1A	Homo sapiens
CFC1 mutations in patients with transposition of the great arteries and double-outlet right ventricle.	11799476	D-Transposition of the Great Arteries	Genome variation profiling by SSCP array	Blood	Whole blood	CFC1	Homo sapiens
Familial transposition of the great arteries caused by multiple mutations in laterality genes.	19933292	D-Transposition of the Great Arteries	Genotyped by direct sequencing	Others	Others	CRELD1	Homo sapiens
Identification and functional analysis of CITED2 mutations in patients with congenital heart defects.	16287139	D-Transposition of the Great Arteries	DHPLC and genotyping by PCR	Blood	Others	CRELD2	Homo sapiens
Identification of novel candidate gene loci and increased sex chromosome aneuploidy among infants with conotruncal heart defects.	24127225	D-Transposition of the Great Arteries	CGH array	Blood	Blood spots	CRKL	Homo sapiens
Familial transposition of the great arteries caused by multiple mutations in laterality genes.	19933292	D-Transposition of the Great Arteries	Genotyped by direct sequencing	Others	Others	FOXH1	Homo sapiens
Identification of novel candidate gene loci and increased sex chromosome aneuploidy among infants with conotruncal heart defects.	24127225	D-Transposition of the Great Arteries	CGH array	Blood	Blood spots	GATA4	Homo sapiens
Familial transposition of the great arteries caused by multiple mutations in laterality genes.	19933292	D-Transposition of the Great Arteries	Genotyped by direct sequencing	Others	Others	GDF1	Homo sapiens
Familial transposition of the great arteries caused by multiple mutations in laterality genes.	19933292	D-Transposition of the Great Arteries	Genotyped by direct sequencing	Others	Others	LEFTYA	Homo sapiens
NKX2.5 mutations in patients with congenital heart disease.	14607454	D-Transposition of the Great Arteries	Double-strand direct sequencing	Blood/ Lymphoid	Whole blood/ Lymphoblast	NKX2.5	Homo sapiens
Familial transposition of the great arteries caused by multiple mutations in laterality genes.	19933292	D-Transposition of the Great Arteries	Genotyped by direct sequencing	Others	Others	NODAL	Homo sapiens
Identification of novel candidate gene loci and increased sex chromosome aneuploidy among infants with conotruncal heart defects.	24127225	D-Transposition of the Great Arteries	CGH array	Blood	Blood spots	SNAI2	Homo sapiens
Identification of novel candidate gene loci and increased sex chromosome aneuploidy among infants with conotruncal heart defects.	24127225	D-Transposition of the Great Arteries	CGH array	Blood	Blood spots	ZFHX4	Homo sapiens
The phenotypic spectrum of ZIC3 mutations includes isolated d-transposition of the great arteries and double outlet right ventricle.	23427188	D-Transposition of the Great Arteries	Exome sequencing	Blood	Venous blood	ZIC3	Homo sapiens
Metabolic disturbances of the vitamin A pathway in human diaphragmatic hernia	25416379	Diaphragmatic Hernia	Expression profiling by qRT-PCR	Others	A549 cell line	ALDH1A2	Homo sapiens
The case for early use of rapid whole-genome sequencing in management of critically ill infants: late diagnosis of Coffin-Siris syndrome in an infant with left congenital diaphragmatic hernia, congenital heart disease, and recurrent infections.	29549119	Diaphragmatic Hernia	Whole genome sequencing, exome sequencing, and sanger sequencing for validation	Others	Others	ARID1B	Homo sapiens
The type of variants at the COL3A1 gene associates with the phenotype and severity of vascular Ehlers-Danlos syndrome.	25758994	Diaphragmatic Hernia	Sanger sequencing	Blood	Leukocytes	COL3α1	Homo sapiens
Genetic profile of isolated congenital diaphragmatic hernia revealed by targeted next-generation sequencing.	29966037	Diaphragmatic Hernia	Whole genome sequencing, exome sequencing, and sanger sequencing for validation	Fetus	Others	CTBP2	Homo sapiens
Mutations in the human Delta homologue, DLL3, cause axial skeletal defects in spondylocostal dysostosi	10742114	Diaphragmatic Hernia	Double-strand direct sequencing	Others	Others	DLL3	Homo sapiens
Homozygous DMRT2 variant associates with severe rib malformations in a newborn.	29681102	Diaphragmatic Hernia	Exome Sequencing	Blood	Others	DMRT2	Homo sapiens
Xq12q13.1 microduplication encompassing the EFNB1 gene in a boy with congenital diaphragmatic hernia.	21782985	Diaphragmatic Hernia	CGH array	Fetus	Amniotic fluid cells	EFNB1	Homo sapiens
Perturbations to lysyl oxidase expression broadly influence the transcriptome of lung fibroblasts.	28698228	Diaphragmatic Hernia	Expression profiling by qRT-PCR and DNA microarray	Connective	Fibroblast	ELN	Mus musculus
Genetic profile of isolated congenital diaphragmatic hernia revealed by targeted next-generation sequencing.	29966037	Diaphragmatic Hernia	Whole genome sequencing, exome sequencing, and sanger sequencing for validation	Fetus	Others	EYA1	Homo sapiens
Fibrillin-1 Expression Is Decreased in the Diaphragmatic Muscle Connective Tissue of Nitrofen-Induced Congenital Diaphragmatic Hernia.	27522124	Diaphragmatic Hernia	Expression profiling by qPCR	Fetus	Others	FBN1	Mus musculus
Exome sequencing identifies de novo pathogenic variants in FBN1 and TRPS1 in a patient with a complex connective tissue phenotype.	28050602	Diaphragmatic Hernia	Exome sequencing	Blood	Others	FBN1	Homo sapiens
Midface and upper airway dysgenesis in FGFR2-related craniosynostosis involves multiple tissue-specific and cell cycle effects	30228104	Diaphragmatic Hernia	RNA-seq	Embryo	Others	FGFR2	Mus musculus
The role of FREM2 and FRAS1 in the development of congenital diaphragmatic hernia.	29618029	Diaphragmatic Hernia	Exome sequencing, sanger sequencing for validation	Blood/Lymphoid	Whole blood/Lymphoblast	FRAS1/ FREM1	Homo sapiens
The role of FREM2 and FRAS1 in the development of congenital diaphragmatic hernia.	29618029	Diaphragmatic Hernia	Exome sequencing, sanger sequencing for validation	Blood/Lymphoid	Whole blood/Lymphoblast	FREM2	Homo sapiens
Genetic profile of isolated congenital diaphragmatic hernia revealed by targeted next-generation sequencing.	29966037	Diaphragmatic Hernia	Whole genome sequencing, exome sequencing, and sanger sequencing for validation	Fetus	Others	GATA4	Homo sapiens
Genetic profile of isolated congenital diaphragmatic hernia revealed by targeted next-generation sequencing.	29966037	Diaphragmatic Hernia	Whole genome sequencing, exome sequencing, and sanger sequencing for validation	Fetus	Others	GATA5	Homo sapiens
A novel GATA6 variant in a boy with neonatal diabetes and diaphragmatic hernia: a familial case with a review of the literature.	31271559	Diaphragmatic Hernia	Exome sequencing	Blood	Others	GATA6	Homo sapiens
Murine models of VACTERL syndrome: Role of sonic hedgehog signaling pathway.	11172440	Diaphragmatic Hernia	Expression profiling by immunohistochemistry	Embryo	Others	GLI2	Mus musculus
Murine models of VACTERL syndrome: Role of sonic hedgehog signaling pathway.	11172440	Diaphragmatic Hernia	Expression profiling by immunohistochemistry	Embryo	Others	GLI3	Mus musculus
Nonisolated diaphragmatic hernia in Simpson-Golabi-Behmel syndrome.	29240237	Diaphragmatic Hernia	Sanger sequencing	Fetus	Others	GPC3	Homo sapiens
Mutation of HES7 in a large extended family with spondylocostal dysostosis and dextrocardia with situs inversus.	23897666	Diaphragmatic Hernia	Sanger sequencing	Others	Others	HES7	Mus musculus
HLX is a candidate gene for a pattern of anomalies associated with congenital diaphragmatic hernia, short bowel, and asplenia.	28898547	Diaphragmatic Hernia	Exome sequencing and sanger sequencing for validation	Connective/ Blood	Fibroblasts/ Whole blood	HLX	Homo sapiens
Genetic profile of isolated congenital diaphragmatic hernia revealed by targeted next-generation sequencing.	29966037	Diaphragmatic Hernia	Whole genome sequencing, exome sequencing, and sanger sequencing for validation	Fetus	Others	LBR	Homo sapiens
Identification of novel LFNG mutations in spondylocostal dysostosis.	30531807	Diaphragmatic Hernia	Exome Sequencing	Blood	Leukocytes	LFNG	Homo sapiens
Perturbations to lysyl oxidase expression broadly influence the transcriptome of lung fibroblasts.	28698228	Diaphragmatic Hernia	Expression profiling by qRT-PCR and DNA microarray	Connective	Fibroblast	LOX	Mus musculus
Perturbations to lysyl oxidase expression broadly influence the transcriptome of lung fibroblasts.	28698228	Diaphragmatic Hernia	Expression profiling by qRT-PCR and DNA microarray	Connective	Fibroblast	LOXL1	Mus musculus
Perturbations to lysyl oxidase expression broadly influence the transcriptome of lung fibroblasts.	28698228	Diaphragmatic Hernia	Expression profiling by qRT-PCR and DNA microarray	Connective	Fibroblast	LOXL2	Mus musculus
Variable expression pattern in Donnai-Barrow syndrome: Report of two novel LRP2 mutations and review of the literature.	25682901	Diaphragmatic Hernia	Sanger sequencing	Blood	Whole blood	LRP2	Homo sapiens
Mutations in LTBP4 cause a syndrome of impaired pulmonary, gastrointestinal, genitourinary, musculoskeletal, and dermal development.	19836010	Diaphragmatic Hernia	Double-strand direct sequencing	Connective/ Blood	Fibroblasts/ Peripheral blood	LTBP4	Homo sapiens
Mutated MESP2 causes spondylocostal dysostosis in humans.	15122512	Diaphragmatic Hernia	Direct nucleotide sequencing	Blood	Others	MESP2	Homo sapiens
Spatiotemporal disorder in the axial skeleton development of the Mesp2-null mouse: a model of spondylocostal dysostosis and spondylothoracic dysostosis.	23238123	Diaphragmatic Hernia	Expression profiling by In-situ hybridization	Fetus	Others	MESP2	Mus musculus
Genetic profile of isolated congenital diaphragmatic hernia revealed by targeted next-generation sequencing.	29966037	Diaphragmatic Hernia	Whole genome sequencing, exome sequencing, and sanger sequencing for validation	Fetus	Others	MMP14	Homo sapiens
Genetic profile of isolated congenital diaphragmatic hernia revealed by targeted next-generation sequencing.	29966037	Diaphragmatic Hernia	Whole genome sequencing, exome sequencing, and sanger sequencing for validation	Fetus	Others	MYOD1	Homo sapiens
De novo variants in congenital diaphragmatic hernia identify MYRF as a new syndrome and reveal genetic overlaps with other developmental disorders.	30532227	Diaphragmatic Hernia	Whole-genomesequencing and exome sequencing/RNA-seq	Blood,Salivary gland/ Connective	Others, Saliva/ Fibroblast	MYRF	Homo sapiens
Brachmann-de Lange syndrome with congenital diaphragmatic hernia and NIPBL gene mutation.	20156239	Diaphragmatic Hernia	DHPLC	Blood	Others	NIPBL	Homo sapiens
Genetic profile of isolated congenital diaphragmatic hernia revealed by targeted next-generation sequencing.	29966037	Diaphragmatic Hernia	Whole genome sequencing, exome sequencing, and sanger sequencing for validation	Fetus	Others	NR2F2	Homo sapiens
Genetic profile of isolated congenital diaphragmatic hernia revealed by targeted next-generation sequencing.	29966037	Diaphragmatic Hernia	Whole genome sequencing, exome sequencing, and sanger sequencing for validation	Fetus	Others	NSD1	Homo sapiens
Genetic profile of isolated congenital diaphragmatic hernia revealed by targeted next-generation sequencing.	29966037	Diaphragmatic Hernia	Whole genome sequencing, exome sequencing, and sanger sequencing for validation	Fetus	Others	PBX1	Homo sapiens
Recessive loss of function PIGN alleles, including an intragenic deletion with founder effect in La Réunion Island, in patients with Fryns syndrome.	29330547	Diaphragmatic Hernia	Exome sequencing	Fetus/Blood	Amniotic fluid cells/Others	PIGN	Homo sapiens
Expanding the phenotypic spectrum of PORCN variants in two males with syndromic microphthalmia.	25026905	Diaphragmatic Hernia	Whole genome sequencing, exome sequencing, and sanger sequencing for validation	Others	Others	PORCN	Homo sapiens
Recessive and dominant mutations in retinoic acid receptor beta in cases with microphthalmia and diaphragmatic hernia.	24075189	Diaphragmatic Hernia	Exome sequencing	Blood	Others	RARβ	Homo sapiens
Compound heterozygous mutations in RIPPLY2 associated with vertebral segmentation defects.	25343988	Diaphragmatic Hernia	Exome Sequencing	Blood	Peripheral blood mononuclear cell	RIPPLY2	Homo sapiens
MiR-130a-5p/Foxa2 axis modulates fetal lung development in congenital diaphragmatic hernia by activating the Shh/Gli1 signaling pathway.	31843527	Diaphragmatic Hernia	Expression profiling by qRT-PCR	Lung	Others	SHH	Homo sapiens
A novel missense and a recurrent mutation in SLC2A10 gene of patients affected with arterial tortuosity syndrome.	18774132	Diaphragmatic Hernia	Sanger sequencing	Blood	Others	SLC2A10	Homo sapiens
Cornelia de Lange individuals with new and recurrent SMC1A mutations enhance delineation of mutation repertoire and phenotypic spectrum.	24124034	Diaphragmatic Hernia	Next generation sequencing	Blood	Others	SMC1A	Homo sapiens
De novo heterozygous mutations in SMC3 cause a range of Cornelia de Lange syndrome-overlapping phenotypes.	25655089	Diaphragmatic Hernia	Exome sequencing	Blood	Leukocytes	SMC3	Homo sapiens
Pulmonary hypoplasia-diaphragmatic hernia-anophthalmia-cardiac defect (PDAC) syndrome due to STRA6 mutations--what are the minimal criteria?	19839040	Diaphragmatic Hernia	Double-strand direct sequencing	Blood	Leukocytes	STRA6	Homo sapiens
Genetic profile of isolated congenital diaphragmatic hernia revealed by targeted next-generation sequencing.	29966037	Diaphragmatic Hernia	Whole genome sequencing, exome sequencing, and sanger sequencing for validation	Fetus	Others	TBX1	Homo sapiens
Genetic profile of isolated congenital diaphragmatic hernia revealed by targeted next-generation sequencing.	29966037	Diaphragmatic Hernia	Whole genome sequencing, exome sequencing, and sanger sequencing for validation	Fetus	Others	TBX5	Homo sapiens
TBX6 null variants and a common hypomorphic allele in congenital scoliosis.	25564734	Diaphragmatic Hernia	Double-strand direct sequencing	Others	Others	TBX6	Homo sapiens
Altered expression of angiotensin II receptor subtypes and transforming growth factor-beta in the heart of nitrofen-induced diaphragmatic hernia in rats.	15578192	Diaphragmatic Hernia	Expression profiling by RT-PCR	Heart	Others	TGFβR2	Mus musculus
Exome sequencing identifies de novo pathogenic variants in FBN1 and TRPS1 in a patient with a complex connective tissue phenotype.	28050602	Diaphragmatic Hernia	Exome sequencing	Blood	Others	TRPS1	Homo sapiens
Expression of the Wilm's tumor gene WT1 during diaphragmatic development in the nitrofen model for congenital diaphragmatic hernia.	21072664	Diaphragmatic Hernia	Expression profiling by qRT-PCR	Embryo	Others	WT1	Mus musculus
Prevalence and penetrance of ZFPM2 mutations and deletions causing congenital diaphragmatic hernia.	24702427	Diaphragmatic Hernia	Exome sequencing and sanger sequencing	Blood	Whole blood	ZFPM2	Homo sapiens
BMP antagonism by Noggin is required in presumptive notochord cells for mammalian foregut morphogenesis.	24631216	Esophageal Atresia	Expression profiling by qRT-PCR	Embryo	Others	CDH1	Mus musculus
De novo GLI3 mutation in esophageal atresia: reproducing the phenotypic spectrum of Gli3 defects in murine models.	24819706	Esophageal Atresia	Next generation sequencing and sanger sequencing for validation	Blood	Whole blood	CHD7	Homo sapiens
Oto-facial syndrome and esophageal atresia, intellectual disability and zygomatic anomalies - expanding the phenotypes associated with EFTUD2 mutations.	23879989	Esophageal Atresia	Exome sequencing, and sanger sequencing for validation	blood/buccal smear/ Kidney	Others/ buccal cell/ urine	EFTUD2	Homo sapiens
Identification of rare heterozygous missense mutations in FANCA in esophageal atresia patients using next-generation sequencing.	29621589	Esophageal Atresia	Next generation sequencing and sanger sequencing for validation	Blood	Leukocytes	FANCA	Homo sapiens
Mutation screening and array comparative genomic hybridization using a 180K oligonucleotide array in VACTERL association.	24416387	Esophageal Atresia	Double-strand direct sequencing	Blood	Peripheral blood	FANCB	Homo sapiens
Impaired FGF10 Signaling and Epithelial Development in Experimental Lung Hypoplasia With Esophageal Atresia.	29732364	Esophageal Atresia	Expression profiling by qPCR	Lung	Others	FGF10	Mus musculus
Heterozygous FGF8 mutations in patients presenting cryptorchidism and multiple VATER/VACTERL features without limb anomalies.	25131394	Esophageal Atresia	Direct automated sequencing	Blood/ Salivary gland	Others/ Saliva	FGF8	Homo sapiens
De novo microduplications at 1q41, 2q37.3, and 8q24.3 in patients with VATER/VACTERL association.	23549274	Esophageal Atresia	Direct automated sequencing	Blood/ Salivary gland	Others/ Saliva	FGFR2	Homo sapiens
Analysis of FOXF1 and the FOX gene cluster in patients with VACTERL association.	21315191	Esophageal Atresia	Double-strand direct sequencing	Blood	Peripheral blood	FOXF1	Homo sapiens
Normal exon copy number of the GLI2 and GLI3 genes in patients with esophageal atresia.	23442119	Esophageal Atresia	Exome sequencing	Lymphoid	Lymphocyte	GLI2	Homo sapiens
De novo GLI3 mutation in esophageal atresia: reproducing the phenotypic spectrum of Gli3 defects in murine models.	24819706	Esophageal Atresia	Next generation sequencing and sanger sequencing for validation	Blood	Whole blood	GLI3	Homo sapiens
De novo microduplications at 1q41, 2q37.3, and 8q24.3 in patients with VATER/VACTERL association.	23549274	Esophageal Atresia	Direct automated sequencing	Blood/ Salivary gland	Others/ Saliva	GPR35	Homo sapiens
Mutation screening and array comparative genomic hybridization using a 180K oligonucleotide array in VACTERL association.	24416387	Esophageal Atresia	Double-strand direct sequencing	Blood	Peripheral blood	HOXD13	Homo sapiens
Changes in serum procalcitonin, interleukin 6, interleukin 8 and C-reactive protein in neonates after surgery.	20440673	Esophageal Atresia	Expression profiling by immunoluminometry assay	Blood	Leukocytes	IL6	Homo sapiens
Changes in serum procalcitonin, interleukin 6, interleukin 8 and C-reactive protein in neonates after surgery.	20440673	Esophageal Atresia	Expression profiling by immunoluminometry assay	Blood	Leukocytes	IL8	Homo sapiens
De novo GLI3 mutation in esophageal atresia: reproducing the phenotypic spectrum of Gli3 defects in murine models.	24819706	Esophageal Atresia	Next generation sequencing and sanger sequencing for validation	Blood	Whole blood	MYCN	Homo sapiens
Mutation screening and array comparative genomic hybridization using a 180K oligonucleotide array in VACTERL association.	24416387	Esophageal Atresia	Double-strand direct sequencing	Blood	Peripheral blood	PCSK5	Homo sapiens
De novo microduplications at 1q41, 2q37.3, and 8q24.3 in patients with VATER/VACTERL association.	23549274	Esophageal Atresia	Direct automated sequencing	Blood/ Salivary gland	Others/ Saliva	PLEC	Homo sapiens
De novo GLI3 mutation in esophageal atresia: reproducing the phenotypic spectrum of Gli3 defects in murine models.	24819706	Esophageal Atresia	Next generation sequencing and sanger sequencing for validation	Blood	Whole blood	PTEN	Homo sapiens
Esophageal atresia with tracheoesophageal fistula in a patient with 7q35-36.3 deletion including SHH gene.	27614115	Esophageal Atresia	CGH microarray	Blood	Whole blood	SHH	Homo sapiens
De novo GLI3 mutation in esophageal atresia: reproducing the phenotypic spectrum of Gli3 defects in murine models.	24819706	Esophageal Atresia	Next generation sequencing and sanger sequencing for validation	Blood	Whole blood	SOX2	Homo sapiens
Altered Tbx1 gene expression is associated with abnormal oesophageal development in the adriamycin mouse model of oesophageal atresia/tracheo-oesophageal fistula.	24356861	Esophageal Atresia	Expression profiling by In-situ hybridization	Embryo	Others	TBX1	Mus musculus
Esophageal atresia and anal atresia in a newborn with heterotaxia combined with other congenital defects.	27625802	Esophageal Atresia	Direct automated sequencing	Lymphoid	Lymphocyte	ZIC3	Homo sapiens
Gene variants as risk factors for gastroschisis.	27616475	Gastroschisis	SNP genotyping by SNP array	Blood	Blood spots	ADD1	Homo sapiens
AEBP1 gene variants in infants with gastroschisis.	22821744	Gastroschisis	Exome sequencing	Blood	Blood spots	AEBP1	Homo sapiens
Mutational analysis of the BMP-1 gene in patients with gastroschisis.	11381418	Gastroschisis	Exome sequencing	Blood	Peripheral blood	BMP1	Homo sapiens
Maternal smoking, xenobiotic metabolizing enzyme gene variants, and gastroschisis risk.	24668907	Gastroschisis	SNP genotyping by SNP array	Buccal smear	Buccal cells	CYP1A1	Homo sapiens
Maternal smoking, xenobiotic metabolizing enzyme gene variants, and gastroschisis risk.	24668907	Gastroschisis	SNP genotyping by SNP array	Buccal smear	Buccal cells	CYP1A2	Homo sapiens
Effects of MTHFR c.677C>T, F2 c.20210G>A and F5 Leiden Polymorphisms in Gastroschisis.	26375922	Gastroschisis	Genotyping by PCR	Abdominal wall/ blood	Others/peripheral blood	F2	Homo sapiens
Effects of MTHFR c.677C>T, F2 c.20210G>A and F5 Leiden Polymorphisms in Gastroschisis.	26375922	Gastroschisis	Genotyping by PCR	Abdominal wall/ blood	Others/peripheral blood	F5	Homo sapiens
Gene variants as risk factors for gastroschisis.	27616475	Gastroschisis	SNP genotyping by SNP array	Blood	Blood spots	ICAM1	Homo sapiens
Gene variants as risk factors for gastroschisis.	27616475	Gastroschisis	SNP genotyping by SNP array	Blood	Blood spots	ICAM4	Homo sapiens
Gene variants as risk factors for gastroschisis.	27616475	Gastroschisis	SNP genotyping by SNP array	Blood	Blood spots	ICAM5	Homo sapiens
Corticosteroid effect upon intestinal and hepatic interleukin profile in a gastroschisis rat model.	23381817	Gastroschisis	Expression profiling by immunoprecipitation and ELISA assay	Fetus	Amniotic fluid cell	IL6	Homo sapiens
Can levels of interleukins and matrix metalloproteinases in the amniotic fluid predict postnatal bowel function in fetuses with gastroschisis?	16338312	Gastroschisis	Expression profiling by matrix metalloproteinase and interleukin assays	Fetus	Amniotic fluid cell	MMP1	Homo sapiens
Effects of MTHFR c.677C>T, F2 c.20210G>A and F5 Leiden Polymorphisms in Gastroschisis.	26375922	Gastroschisis	Genotyping by PCR	Abdominal wall/ blood	Others/peripheral blood	MTHFR	Homo sapiens
Gene variants as risk factors for gastroschisis.	27616475	Gastroschisis	SNP genotyping by SNP array	Blood	Blood spots	NOS3	Homo sapiens
Selected gene polymorphisms and their interaction with maternal smoking, as risk factors for gastroschisis.	17051589	Gastroschisis	SNP genotyping by SNP array	Blood	Blood spots	NPPA	Homo sapiens
Transforming growth factor-beta 3 alters intestinal smooth muscle function: implications for gastroschisis-related intestinal dysfunction.	25431043	Gastroschisis	Expression profiling by qRT-PCR	Intestine	Others	TGFβ3	Homo sapiens
West syndrome, microcephaly, grey matter heterotopia and hypoplasia of corpus callosum due to a novel ARFGEF2 mutation.	23812912	Microcephaly	Exome sequencing	Blood	Leucocytes	ARFGEF2	Homo sapiens
Autosomal recessive primary microcephaly due to ASPM mutations: an update	29243349	Microcephaly	Sanger Sequencing / Next Generation Sequencing	Blood	Leucocytes	ASPM	Homo sapiens
CRIPT exonic deletion and a novel missense mutation in a female with short stature, dysmorphic features, microcephaly, and pigmentary abnormalities.	27250922	Microcephaly	Exome sequencing	Blood	Others	CRIPT	Homo sapiens
Novel loss-of-function variants in DIAPH1 associated with syndromic microcephaly, blindness, and early onset seizures.	26463574	Microcephaly	Exome sequencing	Blood	Leucocytes	DIAPH1	Homo sapiens
Further Delineation of the Microcephaly-Micromelia Syndrome Associated with Loss-of-Function Variants in DONSON.	31191207	Microcephaly	Sanger Sequencing	Blood	Peripheral Blood	DONSON	Homo sapiens
Bi-allelic Variants in DYNC1I2 Cause Syndromic Microcephaly with Intellectual Disability, Cerebral Malformations, and Dysmorphic Facial Features.	31079899	Microcephaly	Exome sequencing	Blood	Peripheral Blood	DYNC1I2	Homo sapiens
Novel compound heterozygous mutations in GPT2 linked to microcephaly, and intellectual developmental disability with or without spastic paraplegia.	29226631	Microcephaly	Exome sequencing	Blood	Leucocytes	GPT2	Homo sapiens
Microcephaly, epilepsy, and neonatal diabetes due to compound heterozygous mutations in IER3IP1: insights into the natural history of a rare disorder.	24138066	Microcephaly	Sanger Sequencing	Blood	Peripheral blood	IER3IP1	Homo sapiens
KIF11 microdeletion is associated with microcephaly, chorioretinopathy and intellectual disability.	31428438	Microcephaly	Chromosome microarray	Blood	Leucocytes	KIF11	Homo sapiens
2q23 de novo microdeletion involving the MBD5 gene in a patient with developmental delay, postnatal microcephaly and distinct facial features.	21271666	Microcephaly	NA	Blood	Peripheral blood	MBD5	Homo sapiens
Severe congenital microcephaly with 16p13.11 microdeletion combined with NDE1 mutation, a case report and literature review.	29191162	Microcephaly	Sanger Sequencing	Blood	Peripheral blood	NDE1	Homo sapiens
Loss of NHEJ1 Protein Due to a Novel Splice Site Mutation in a Family Presenting with Combined Immunodeficiency, Microcephaly, and Growth Retardation and Literature Review.	28741180	Microcephaly	Sanger Sequencing	Blood	Peripheral blood mononuclear cells	NHEJ1	Homo sapiens
Mutation in PHC1 implicates chromatin remodeling in primary microcephaly pathogenesis.	23418308	Microcephaly	Exome sequencing	Blood	Peripheral blood	PHC1	Homo sapiens
From congenital microcephaly to adult onset cerebellar ataxia: Distinct and overlapping phenotypes in patients with PNKP gene mutations.	31436889	Microcephaly	Next Generation Sequencing / Exome sequencing	Blood	Leucocytes	PNKP	Homo sapiens
A complex microcephaly syndrome in a Pakistani family associated with a novel missense mutation in RBBP8 and a heterozygous deletion in NRXN1.	24440292	Microcephaly	Bidirectional sequencing	Blood	Peripheral blood	RBBP8	Homo sapiens
Identification of compound heterozygous variants in the noncoding RNU4ATAC gene in a Chinese family with two successive foetuses with severe microcephaly.	29370840	Microcephaly	Exome sequencing	Blood	Others	RNU4ATAC	Homo sapiens
A Novel SLC1A4 Mutation (p.Y191*) Causes Spastic Tetraplegia, Thin Corpus Callosum, and Progressive Microcephaly (SPATCCM) With Seizure Disorder.	31763347	Microcephaly	Exome sequencing	Blood	Peripheral Blood	SLC1A4	Homo sapiens
Identification of a novel homozygous TRAPPC9 gene mutation causing non-syndromic intellectual disability, speech disorder, and secondary microcephaly.	29031008	Microcephaly	Exome sequencing	Blood	Others	TRAPPC9	Homo sapiens
tRNA methyltransferase homologue gene TRMT10A mutation in young adult-onset diabetes with intellectual disability, microcephaly and epilepsy.	26526202	Microcephaly	Sanger Sequencing	Blood	Others	TRMT10A	Homo sapiens
Microcephaly with a simplified gyral pattern in a child with a de novo TUBA1A variant.	31833200	Microcephaly	Sanger Sequencing	Blood	Others	TUBA1A	Homo sapiens
A novel WDR62 missense mutation in microcephaly with abnormal cortical architecture and review of the literature	30706430	Microcephaly	Exome sequencing	Blood	Peripheral blood	WDR62	Homo sapiens
Biallelic TRIP13 mutations predispose to Wilms tumor and chromosome missegregation.	28553959	Microcephaly	Exome sequencing	Blood/ lymphoid	Whole blood/ lymphoblast	TRIP13	Homo sapiens
Mutations in ANKLE2, a ZIKA Virus Target, Disrupt an Asymmetric Cell Division Pathway in Drosophila Neuroblasts to Cause Microcephaly.	31735666	Microcephaly	Exome sequencing	Connective	Fibroblast	ANKLE2	Homo sapiens
ARNT2 mutation causes hypopituitarism, post-natal microcephaly, visual and renal anomalies.	24022475	Microcephaly	Exome sequencing	Connective	Fibroblast	ARNT2	Homo sapiens
Novel Mutations in the Asparagine Synthetase Gene (ASNS) Associated With Microcephaly.	30057589	Microcephaly	Sanger Sequencing / Exome sequencing	Connective	Fibroblast	ASNS	Homo sapiens
Mutations in PLK4, encoding a master regulator of centriole biogenesis, cause microcephaly, growth failure and retinopathy	25344692	Microcephaly	Exome sequencing	Connective	Fibroblast	PLK4	Homo sapiens
Homozygous variants in pyrroline-5-carboxylate reductase 2 (PYCR2) in patients with progressive microcephaly and hypomyelinating leukodystrophy.	27860360	Microcephaly	Exome sequencing	Connective	Fibroblast	PYCR2	Homo sapiens
SLC9A6 mutations cause X-linked mental retardation, microcephaly, epilepsy, and ataxia, a phenotype mimicking Angelman syndrome.	18342287	Microcephaly	Expression profiling by immunofluorescence	Connective	Fibroblast	SLC9A6	Homo sapiens
A homozygous founder mutation in TRAPPC6B associates with a neurodevelopmental disorder characterised by microcephaly, epilepsy and autistic features.	28626029	Microcephaly	Exome sequencing	Connective	Fibroblast	TRAPPC6B	Homo sapiens
Microcephaly, intractable seizures and developmental delay caused by biallelic variants in TBCD: further delineation of a new chaperone-mediated tubulinopathy.	27807845	Microcephaly	Exome sequencing	Connective/ lymphoid	Fibroblast/ lymphoblast	TBCD	Homo sapiens
Haploinsufficiency of the Chromatin Remodeler BPTF Causes Syndromic Developmental and Speech Delay, Postnatal Microcephaly, and Dysmorphic Features.	28942966	Microcephaly	Exome sequencing	Embryo	Embryonic stem cells	BPTF	Danio rerio
CEP63 deficiency promotes p53-dependent microcephaly and reveals a role for the centrosome in meiotic recombination.	26158450	Microcephaly	Expression profiling by immunofluorescence	Gonadal	Testis	CEP63	Mus musculus
A syndrome of microcephaly, short stature, polysyndactyly, and dental anomalies caused by a homozygous KATNB1 mutation.	26640080	Microcephaly	Exome sequencing	Lymphoid	Lymphocytes	KATNB1	Homo sapiens
Mutations of KIF14 cause primary microcephaly by impairing cytokinesis.	28892560	Microcephaly	Exome sequencing	Lymphoid	Lymphocytes	KIF14	Homo sapiens
Homozygous mutation in the eukaryotic translation initiation factor 2alpha phosphatase gene, PPP1R15B, is associated with severe microcephaly, short stature and intellectual disability.	26307080	Microcephaly	Exome sequencing	Lymphoid	Lymphoblast	PPP1R15B	Homo sapiens
PUS7 mutations impair pseudouridylation in humans and cause intellectual disability and microcephaly	30778726	Microcephaly	Exome sequencing	Lymphoid	Lymphoblastoid	PUS7	Homo sapiens
A novel homozygous missense mutation in the SH3-binding motif of STAMBP causing microcephaly-capillary malformation syndrome.	29907875	Microcephaly	Exome sequencing	Lymphoid	Lymphoblastoid	STAMBP	Homo sapiens
Mutations in XRCC4 cause primary microcephaly, short stature and increased genomic instability.	25839420	Microcephaly	Exome sequencing	Lymphoid	Lymphocytes	XRCC4	Homo sapiens
Loss of function mutation of Eftud2, the gene responsible for mandibulofacial dysostosis with microcephaly (MFDM), leads to pre-implantation arrest in mouse.	31276534	Microcephaly	Sanger Sequencing / RNA Sequencing	Mouse tails or yolk sacs	Blastocysts	Eftud2	Mus musculus
An N-terminal heterozygous missense CASK mutation is associated with microcephaly and bilateral retinal dystrophy plus optic nerve atrophy	30549415	Microcephaly	Exome sequencing	Others	Human embryonic kidney (HEK-293) cells	CASK	Homo sapiens
A new association between CDK5RAP2 microcephaly and congenital cataracts.	29271474	Microcephaly	Sanger Sequencing / Next Generation Sequencing / Autozygosity mapping	Others	Others	CDK5RAP2	Homo sapiens
D40/KNL1/CASC5 and Autosomal Recessive Primary Microcephaly	28901661	Microcephaly	Sanger Sequencing / DNA microarray	Others	Cancer cell lines	D40	Homo sapiens
D40/KNL1/CASC5 and Autosomal Recessive Primary Microcephaly	28901661	Microcephaly	Sanger Sequencing / DNA microarray	Others	Cancer cell lines	KNL1	Homo sapiens
D40/KNL1/CASC5 and Autosomal Recessive Primary Microcephaly	28901661	Microcephaly	Sanger Sequencing / DNA microarray	Others	Cancer cell lines	CASC5	Homo sapiens
Homozygous mutation in MFSD2A, encoding a lysolipid transporter for docosahexanoic acid, is associated with microcephaly and hypomyelination.	30043326	Microcephaly	Sanger Sequencing / Exome sequencing	Others	HEK293T	MFSD2A	Homo sapiens
In utero gene therapy rescues microcephaly caused by Pqbp1-hypofunction in neural stem progenitor cells.	25070536	Microcephaly	Exome sequencing	Others	Others	Pqbp1	Mus musculus
Primary microcephaly, primordial dwarfism, and brachydactyly in adult cases with biallelic skipping of RTTN exon 42.	30927481	Microcephaly	Exome sequencing / Sanger Sequencing	Others	HEK293T	RTTN	Homo sapiens
Human microcephaly protein RTTN interacts with STIL and is required to build full-length centrioles.	28811500	Microcephaly	Genomic DNA Sequencing	Others	HEK293T	STIL	Homo sapiens
CDK6 associates with the centrosome during mitosis and is mutated in a large Pakistani family with primary microcephaly.	23918663	Microcephaly	Exome sequencing	Skin	Keratinocyte cell line	CDK6	Homo sapiens
A novel homozygous splice-site variant of NCAPD2 gene identified in two siblings with primary microcephaly: The second case report.	31056748	Microcephaly	Sanger Sequencing	Skin	Others	NCAPD2	Homo sapiens
Novel SASS6 compound heterozygous mutations in a Chinese family with primary autosomal recessive microcephaly.	30639237	Microcephaly	Exome sequencing	Skin/ blood	Others/ Leucocytes	SASS6	Homo sapiens
Cell Metabolic Alterations due to Mcph1 Mutation in Microcephaly	32294449	Microcephaly	RNA-Seq	Tails for mouse / embryo for human	Others/ Yolk	MCPH1	Mus musculus / Homo sapiens
Cell Metabolic Alterations due to Mcph1 Mutation in Microcephaly	32294449	Microcephaly	RNA-Seq	Tails for mouse / embryo for human	Others/ Yolk	GRP75	Mus musculus / Homo sapiens
A novel splice site mutation in CEP135 is associated with primary microcephaly in a Pakistani famil	26657937	Microcephaly	Sanger Sequencing / Exome sequencing	Transfected HEK293T	HEK293T	CEP135	Homo sapiens
Genotype-phenotype Correlation and Identification of Two Novel SRD5A2 Mutations in 33 Chinese Patients With Hypospadias	28663096	Hypospadias	Sanger sequencing	Blood	Peripheral blood	AR	Homo sapiens
Polymorphisms of MAMLD1, SRD5A2, and AR Candidate Genes in Seven Dogs (78,XY; SRY-Positive) Affected by Hypospadias or Cryptorchidism	31055572	Hypospadias	Sanger sequencing	Lymphoid	Lymphocytes	AR	Canis familiaris
Hypospadias and Genes Related to Genital Tubercle and Early Urethral Development	23727413	Hypospadias	Expression profiling by SNP array	Blood	Blood spots	BMP7	Homo sapiens
Molecular Basis of Non-Syndromic Hypospadias: Systematic Mutation Screening and Genome-Wide Copy-Number Analysis of 62 Patients	25605705	Hypospadias	Sanger sequencing	Others	Others	BNC2	Homo sapiens
Molecular Basis of Non-Syndromic Hypospadias: Systematic Mutation Screening and Genome-Wide Copy-Number Analysis of 62 Patients	25605705	Hypospadias	Sanger sequencing	Others	Others	BNC2	Homo sapiens
A Novel Homozygous Mutation in CYP11A1 Gene Is Associated With Late-Onset Adrenal Insufficiency and Hypospadias in a 46,XY Patient	19116240	Hypospadias	Direct automated sequencing	Blood	Leucocytes	CYP11A1	Homo sapiens
Interaction Between CYP1A1/CYP17A1 Polymorphisms and Parental Risk Factors in the Risk of Hypospadias in a Chinese Population	30858503	Hypospadias	Expression profiling by SNP array	Epithelial tissue/ Salivary gland	Oral epithelial cells/ saliva	CYP17A1	Homo sapiens
Interaction Between CYP1A1/CYP17A1 Polymorphisms and Parental Risk Factors in the Risk of Hypospadias in a Chinese Population	30858503	Hypospadias	Expression profiling by SNP array	Epithelial tissue/ Salivary gland	Oral epithelial cells/ saliva	CYP1A1	Homo sapiens
Hypospadias and Genes Related to Genital Tubercle and Early Urethral Development	23727413	Hypospadias	Expression profiling by SNP array	Blood	Blood spots	FGF10	Homo sapiens
FGFR2, FGF8, FGF10 and BMP7 as Candidate Genes for Hypospadias	17264867	Hypospadias	Double-strand direct sequencing	Blood	Others	FGF8	Homo sapiens
FGFR2, FGF8, FGF10 and BMP7 as Candidate Genes for Hypospadias	17264867	Hypospadias	Double-strand direct sequencing	Blood	Others	FGFR2	Homo sapiens
Familial Forms of Disorders of Sex Development May Be Common if Infertility Is Considered a Comorbidity	27899089	Hypospadias	Genomic sequencing	Blood	Leucocytes	GATA4	Homo sapiens
Hypospadias and Genes Related to Genital Tubercle and Early Urethral Development	23727413	Hypospadias	Expression profiling by SNP array	Blood	Blood spots	GLI	Homo sapiens
Exclusion of WTAP and HOXA13 as candidate genes for isolated hypospadias	14675924	Hypospadias	Direct automated sequencing	Blood	Leucocytes	HOXA13	Homo sapiens
Association of Hypospadias With Hypoplastic Synpolydactyly and Role of HOXD13 Gene Mutations	17656229	Hypospadias	Cycle sequencing	Lymphoid	Lymphocytes	HOXD13	Homo sapiens
Genotype-phenotype Correlation and Identification of Two Novel SRD5A2 Mutations in 33 Chinese Patients With Hypospadias	28663096	Hypospadias	Sanger sequencing	Blood	Peripheral blood	HSD17B3	Homo sapiens
The Valine Allele of the V89L Polymorphism in the 5-alpha-reductase Gene Confers a Reduced Risk for Hypospadias	16174723	Hypospadias	Double-strand direct sequencing	Blood/Skin	Peripheral blood/ penile skin	HSD17B3	Homo sapiens
Identification by array-Comparative Genomic Hybridization (array-CGH) of a Large Deletion of Luteinizing Hormone Receptor Gene Combined With a Missense Mutation in a Patient Diagnosed With a 46,XY Disorder of Sex Development and Application to Prenatal Diagnosis	21720050	Hypospadias	Expression profiling by CGH and SNP array	Blood	Peripheral blood	LHCGR	Homo sapiens
Association of MAMLD1 Single-Nucleotide Polymorphisms With Hypospadias in Chinese Han Population	28199199	Hypospadias	Expression profiling by SNP array	Blood/Skin	Peripheral blood/ foreskin	MAMLD1	Homo sapiens
Polymorphisms of MAMLD1, SRD5A2, and AR Candidate Genes in Seven Dogs (78,XY; SRY-Positive) Affected by Hypospadias or Cryptorchidism	31055572	Hypospadias	Sanger sequencing	Lymphoid	Lymphocytes	MAMLD1	Canis familiaris
Two Novel Pathogenic MID1 Variants and Genotype-Phenotype Correlation Reanalysis in X-Linked Opitz G/BBB Syndrome	29456483	Hypospadias	Sanger sequencing	Lymphoid/ Salivary gland	Lymphocytes/ Saliva	MID1	Homo sapiens
Recurrent Intragenic Duplication Within the NR5A1 Gene and Severe Proximal Hypospadias	29332064	Hypospadias	Sanger sequencing	Blood	Whole blood	NR5A1	Homo sapiens
Hypospadias and Genes Related to Genital Tubercle and Early Urethral Development	23727413	Hypospadias	Expression profiling by SNP array	Blood	Blood spots	SHH	Homo sapiens
MiR-145-modulated SOX9-mediated Hypospadias Through Acting on Mitogen-Activated Protein Kinase Signaling Pathway	30565690	Hypospadias	Expression profiling by chip analysis	Hypospadias and preputial tissues	Spermatogonial stem cells	SOX9	Homo sapiens
Mutations in SPECC1L, Encoding Sperm Antigen With Calponin Homology and Coiled-Coil Domains 1-like, Are Found in Some Cases of Autosomal Dominant Opitz G/BBB Syndrome	25412741	Hypospadias	Exome sequencing	Lymphoid	Lymphocytes	SPECC1L	Homo sapiens
Polymorphisms of MAMLD1, SRD5A2, and AR Candidate Genes in Seven Dogs (78,XY; SRY-Positive) Affected by Hypospadias or Cryptorchidism	31055572	Hypospadias	Sanger sequencing	Lymphoid	Lymphocytes	SRD5A2	Canis familiaris
Genotype-phenotype Correlation and Identification of Two Novel SRD5A2 Mutations in 33 Chinese Patients With Hypospadias	28663096	Hypospadias	Sanger sequencing	Blood	Peripheral blood	SRD5α2	Homo sapiens
Polymorphisms of MAMLD1, SRD5A2, and AR Candidate Genes in Seven Dogs (78,XY; SRY-Positive) Affected by Hypospadias or Cryptorchidism	31055572	Hypospadias	Sanger sequencing	Lymphoid	Lymphocytes	SRY	Canis familiaris
Hypospadias and Genes Related to Genital Tubercle and Early Urethral Development	23727413	Hypospadias	Expression profiling by SNP array	Blood	Blood spots	WT1	Homo sapiens
Exclusion of WTAP and HOXA13 as candidate genes for isolated hypospadias	14675924	Hypospadias	Direct automated sequencing	Blood	Leucocytes	WTAP	Homo sapiens
Elsahy-Waters Syndrome Is Caused by Biallelic Mutations in CDH11	29271567	Hypospadias	Exome sequencing	Blood	Venous blood	CHD11	Homo sapiens
Uniparental Disomy in Somatic Mosaicism 45,X/46,XY/46,XX Associated With Ambiguous Genitalia	26043854	Hypospadias	Whole genome sequencing	Lymphoid	Lymphocytes	NR0B1	Homo sapiens
The Role of Genetic Variation in DGKK on Moderate and Severe Hypospadias	31102501	Hypospadias	Expression profiling by SNP array	Preputial tissues	Others	DGKK	Homo sapiens
A Genome-Wide Association Study of Cleft Lip With and Without Cleft Palate Identifies Risk Variants Near MAFB and ABCA4	20436469	Cleft Lip	GWAS	Others	Others	MAFB	Homo sapiens
A Genome-Wide Association Study of Cleft Lip With and Without Cleft Palate Identifies Risk Variants Near MAFB and ABCA4	20436469	Cleft Lip	GWAS	Others	Others	ABCA4	Homo sapiens
A Multicentric Association Study Between 39 Genes and Nonsyndromic Cleft Lip and Palate in a Brazilian Population	26602496	Cleft Lip	SNP genotyping by SNP array	Lymphoid	Peripheral Blood Lymphocytes	KIF7	Homo sapiens
A Multicentric Association Study Between 39 Genes and Nonsyndromic Cleft Lip and Palate in a Brazilian Population	26602496	Cleft Lip	SNP genotyping by SNP array	Lymphoid	Peripheral Blood Lymphocytes	TCEB3	Homo sapiens
A Multicentric Association Study Between 39 Genes and Nonsyndromic Cleft Lip and Palate in a Brazilian Population	26602496	Cleft Lip	SNP genotyping by SNP array	Lymphoid	Peripheral Blood Lymphocytes	SPRY1	Homo sapiens
A Multicentric Association Study Between 39 Genes and Nonsyndromic Cleft Lip and Palate in a Brazilian Population	26602496	Cleft Lip	SNP genotyping by SNP array	Lymphoid	Peripheral Blood Lymphocytes	SHH	Homo sapiens
A Multicentric Association Study Between 39 Genes and Nonsyndromic Cleft Lip and Palate in a Brazilian Population	26602496	Cleft Lip	SNP genotyping by SNP array	Lymphoid	Peripheral Blood Lymphocytes	TBX10	Homo sapiens
A Multicentric Association Study Between 39 Genes and Nonsyndromic Cleft Lip and Palate in a Brazilian Population	26602496	Cleft Lip	SNP genotyping by SNP array	Lymphoid	Peripheral Blood Lymphocytes	MSX2	Homo sapiens
A Multicentric Association Study Between 39 Genes and Nonsyndromic Cleft Lip and Palate in a Brazilian Population	26602496	Cleft Lip	SNP genotyping by SNP array	Lymphoid	Peripheral Blood Lymphocytes	PRSS35	Homo sapiens
A Multicentric Association Study Between 39 Genes and Nonsyndromic Cleft Lip and Palate in a Brazilian Population	26602496	Cleft Lip	SNP genotyping by SNP array	Lymphoid	Peripheral Blood Lymphocytes	WNT11	Homo sapiens
A Multicentric Association Study Between 39 Genes and Nonsyndromic Cleft Lip and Palate in a Brazilian Population	26602496	Cleft Lip	SNP genotyping by SNP array	Lymphoid	Peripheral Blood Lymphocytes	DVL2	Homo sapiens
A Multicentric Association Study Between 39 Genes and Nonsyndromic Cleft Lip and Palate in a Brazilian Population	26602496	Cleft Lip	SNP genotyping by SNP array	Lymphoid	Peripheral Blood Lymphocytes	KIF7	Homo sapiens
A Multicentric Association Study Between 39 Genes and Nonsyndromic Cleft Lip and Palate in a Brazilian Population	26602496	Cleft Lip	SNP genotyping by SNP array	Lymphoid	Peripheral Blood Lymphocytes	JAG2	Homo sapiens
A Multicentric Association Study Between 39 Genes and Nonsyndromic Cleft Lip and Palate in a Brazilian Population	26602496	Cleft Lip	SNP genotyping by SNP array	Lymphoid	Peripheral Blood Lymphocytes	AXIN2	Homo sapiens
A Multicentric Association Study Between 39 Genes and Nonsyndromic Cleft Lip and Palate in a Brazilian Population	26602496	Cleft Lip	SNP genotyping by SNP array	Lymphoid	Peripheral Blood Lymphocytes	PAX9	Homo sapiens
A Systematic Genetic Analysis and Visualization of Phenotypic Heterogeneity Among Orofacial Cleft GWAS Signals	31172578	Cleft Lip	GWAS	Others	Others	GTHL3	Homo sapiens
A Systematic Genetic Analysis and Visualization of Phenotypic Heterogeneity Among Orofacial Cleft GWAS Signals	31172578	Cleft Lip	GWAS	Others	Others	ARHGAP29	Homo sapiens
A Systematic Genetic Analysis and Visualization of Phenotypic Heterogeneity Among Orofacial Cleft GWAS Signals	31172578	Cleft Lip	GWAS	Others	Others	CAPSL	Homo sapiens
A Systematic Genetic Analysis and Visualization of Phenotypic Heterogeneity Among Orofacial Cleft GWAS Signals	31172578	Cleft Lip	GWAS	Others	Others	SHROOM3	Homo sapiens
A Systematic Genetic Analysis and Visualization of Phenotypic Heterogeneity Among Orofacial Cleft GWAS Signals	31172578	Cleft Lip	GWAS	Others	Others	SKP2	Homo sapiens
A Systematic Genetic Analysis and Visualization of Phenotypic Heterogeneity Among Orofacial Cleft GWAS Signals	31172578	Cleft Lip	GWAS	Others	Others	DCAF4L2	Homo sapiens
A Systematic Genetic Analysis and Visualization of Phenotypic Heterogeneity Among Orofacial Cleft GWAS Signals	31172578	Cleft Lip	GWAS	Others	Others	FOXE1	Homo sapiens
A Systematic Genetic Analysis and Visualization of Phenotypic Heterogeneity Among Orofacial Cleft GWAS Signals	31172578	Cleft Lip	GWAS	Others	Others	DCAF4L2	Homo sapiens
A Systematic Genetic Analysis and Visualization of Phenotypic Heterogeneity Among Orofacial Cleft GWAS Signals	31172578	Cleft Lip	GWAS	Others	Others	FAM49A	Homo sapiens
Analysis of the HapMap Data on SNPs in SUMO1 and Association Study of rs7599810 in Trios With Non-Syndromic Cleft Lip With or Without Cleft Palate	24743817	Cleft Lip	SNP genotyping by SNP array	Blood	Peripheral Blood	SUMO1	Homo sapiens
Apert Syndrome Results From Localized Mutations of FGFR2 and Is Allelic With Crouzon Syndrome	7719344	Cleft Lip	Expression profiling by RT-PCR	Blood	Venous Blood	FGFR2	Homo sapiens
Association Between TGFB3 and Nonsyndromic Cleft Lip With or Without Cleft Palate in a Chilean Population	20170386	Cleft Lip	SNP genotyping by SNP array	Lymphoid	Peripheral Blood Lymphocytes	TGFB3	Homo sapiens
Association of MSX1 c.*6C > T Variant with Nonsyndromic Cleft Lip With or Without Cleft Palate in Turkish Patients	27228008	Cleft Lip	Double strand direct sequencing	Blood	Cord Blood	MSX1	Homo sapiens
Association of the WNT3 Polymorphisms and Non-Syndromic Cleft Lip With or Without Cleft Palate: Evidence From a Meta-Analysis	30355643	Cleft Lip	NO	Others	Others	WNT3	Homo sapiens
Cleft lip/palate and CDH1/E‐ cadherin mutations in families with hereditary diffuse gastric cancer.	15831593	Cleft Lip	Expression profiling by RT-PCR	Blood	Peripheral Blood	CDH1	Homo sapiens
Clinical and Genetic Characterization of Frontorhiny: Report of 3 Novel Cases and Discussion of the Surgical Management	22106187	Cleft Lip	Molecular genetic analysis	Lymphoid	Lymphocyte	ALX3	Homo sapiens
Deletion of KDM6A, a Histone Demethylase Interacting With MLL2, in Three Patients With Kabuki Syndrome	22197486	Cleft Lip	Sanger sequencing, array CGH analysis	Others	Others	KDM6A	Homo sapiens
DLX4 Is Associated With Orofacial Clefting and Abnormal Jaw Development	25954033	Cleft Lip	Sanger sequencing	Blood	Venous Blood	DLX4	Homo sapiens
Effects of Phenytoin on Satb2 and Hoxa2 Gene Expressions in Mouse Embryonic Craniofacial Tissue	20651846	Cleft Lip	Expression profiling by RT-PCR	Brain	Cerebral Cortex	Hoxa2	Mus musculus
Effects of Phenytoin on Satb2 and Hoxa2 Gene Expressions in Mouse Embryonic Craniofacial Tissue	20651846	Cleft Lip	Expression profiling by RT-PCR	Brain	Cerebral Cortex	Satb2	Mus musculus
Exploring the Interaction Between FGF Genes and T-box Genes Among Chinese Nonsyndromic Cleft Lip With or Without Cleft Palate Case-Parent Trios	30848863	Cleft Lip	GWAS,SNP genotyping by SNP array	Blood, Salivary Gland	Whole Blood，Saliva	FGF10	Homo sapiens
Exploring the Interaction Between FGF Genes and T-box Genes Among Chinese Nonsyndromic Cleft Lip With or Without Cleft Palate Case-Parent Trios	30848863	Cleft Lip	GWAS,SNP genotyping by SNP array	Blood, Salivary Gland	Whole Blood，Saliva	TBX5	Homo sapiens
Exploring the Interaction Between FGF Genes and T-box Genes Among Chinese Nonsyndromic Cleft Lip With or Without Cleft Palate Case-Parent Trios	30848863	Cleft Lip	GWAS,SNP genotyping by SNP array	Blood, Salivary Gland	Whole Blood，Saliva	FGFR2	Homo sapiens
Gene-gene Interaction Between MSX1 and TP63 in Asian Case-Parent Trios With Nonsyndromic Cleft Lip With or Without Cleft Palate	29341488	Cleft Lip	SNP genotyping by SNP array	Blood	Peripheral Blood	MSX1	Homo sapiens
Genetic Risk Factors for Orofacial Clefts in Central Africans and Southeast Asians	25099202	Cleft Lip	GWAS	Blood	Whole Blood	VAX1	Homo sapiens
Genome-wide Analyses of Non-Syndromic Cleft Lip With Palate Identify 14 Novel Loci and Genetic Heterogeneity	28232668	Cleft Lip	GWAS,Genome variation profiling by SNP array	Blood	Venous Blood	FGFR1	Homo sapiens
Hay– Wells syndrome is caused by heterozygous missense mutations in the SAM domain of p63	11159940	Cleft Lip	Double strand direct sequencing	Maternal uterine	Placenta	TP63	Homo sapiens
Identifying Genetic Sources of Phenotypic Heterogeneity in Orofacial Clefts by Targeted Sequencing	28762674	Cleft Lip	GWAS,genome-wide linkage	Others	Others	PAX7	Homo sapiens
Identifying Genetic Sources of Phenotypic Heterogeneity in Orofacial Clefts by Targeted Sequencing	28762674	Cleft Lip	GWAS,genome-wide linkage	Others	Others	ARHGAP29	Homo sapiens
Identifying Genetic Sources of Phenotypic Heterogeneity in Orofacial Clefts by Targeted Sequencing	28762674	Cleft Lip	GWAS,genome-wide linkage	Others	Others	IRF6	Homo sapiens
Identifying Genetic Sources of Phenotypic Heterogeneity in Orofacial Clefts by Targeted Sequencing	28762674	Cleft Lip	GWAS,genome-wide linkage	Others	Others	VAX1	Homo sapiens
Identifying Genetic Sources of Phenotypic Heterogeneity in Orofacial Clefts by Targeted Sequencing	28762674	Cleft Lip	GWAS,genome-wide linkage	Others	Others	NTN1	Homo sapiens
Identifying Genetic Sources of Phenotypic Heterogeneity in Orofacial Clefts by Targeted Sequencing	28762674	Cleft Lip	GWAS,genome-wide linkage	Others	Others	NOG	Homo sapiens
Identifying Genetic Sources of Phenotypic Heterogeneity in Orofacial Clefts by Targeted Sequencing	28762674	Cleft Lip	GWAS,genome-wide linkage	Others	Others	MAFB	Homo sapiens
Identifying Genetic Sources of Phenotypic Heterogeneity in Orofacial Clefts by Targeted Sequencing	28762674	Cleft Lip	GWAS,genome-wide linkage	Others	Others	FOXE1	Homo sapiens
Identifying Genetic Sources of Phenotypic Heterogeneity in Orofacial Clefts by Targeted Sequencing	28762674	Cleft Lip	GWAS,genome-wide linkage	Others	Others	MSX1	Homo sapiens
Identifying Genetic Sources of Phenotypic Heterogeneity in Orofacial Clefts by Targeted Sequencing	28762674	Cleft Lip	GWAS,genome-wide linkage	Others	Others	BMP4	Homo sapiens
Identifying Genetic Sources of Phenotypic Heterogeneity in Orofacial Clefts by Targeted Sequencing	28762674	Cleft Lip	GWAS,genome-wide linkage	Others	Others	FGFR2	Homo sapiens
Identifying Genetic Sources of Phenotypic Heterogeneity in Orofacial Clefts by Targeted Sequencing	28762674	Cleft Lip	GWAS,genome-wide linkage	Others	Others	PTCH1	Homo sapiens
Investigation of Genetic Factors Underlying Typical Orofacial Clefts: Mutational Screening and Copy Number Variation	25391604	Cleft Lip	SNP genotyping by SNP array	Others	Others	FGF8	Homo sapiens
Loss-of-Function GRHL3 Variants Detected in African Patients With Isolated Cleft Palate	28886269	Cleft Lip	Sanger Sequencing	Salivary Gland	Saliva	GRHL3	Homo sapiens
Loss-of-function Mutations in FGFR1 Cause Autosomal Dominant Kallmann Syndrome	12627230	Cleft Lip	RNA-seq	Others	Others	FGFR1	Homo sapiens
Loss-of-function Mutations in the Human GLI2 Gene Are Associated With Pituitary Anomalies and Holoprosencephaly-Like Features	14581620	Cleft Lip	single-strand conformational polymorphism analysis	Others	Others	GLI2	Homo sapiens
Mutation analysis of CLPTM 1 and PVRL 1 genes in patients with non-syndromic clefts of lip, alveolus and palate	16122939	Cleft Lip	Direct sequencing of PCR	Blood	Whole Blood	PVRL 1	Homo sapiens
Mutation analysis of CLPTM 1 and PVRL 1 genes in patients with non-syndromic clefts of lip, alveolus and palate	16122939	Cleft Lip	Direct sequencing of PCR	Blood	Whole Blood	CLPTM1	Homo sapiens
Mutations in RIPK4 Cause the Autosomal-Recessive Form of Popliteal Pterygium Syndrome	22197489	Cleft Lip	DNA sequencing analysis	Others	Others	RIPK4	Homo sapiens
Mutations in SPECC1L, Encoding Sperm Antigen With Calponin Homology and Coiled-Coil Domains 1-like, Are Found in Some Cases of Autosomal Dominant Opitz G/BBB Syndrome	25412741	Cleft Lip	SNP genome-wide microarray,whole exome sequencing on DNA	Lymphoid	Peripheral-Blood Lymphocytes	SPECC1L	Homo sapiens
Mutations in TGIF Cause Holoprosencephaly and Link NODAL Signalling to Human Neural Axis Determination	10835638	Cleft Lip	mutational analysis	Others	Others	TGIF	Homo sapiens
Mutations in the Embryonal Subunit of the Acetylcholine Receptor (CHRNG) Cause Lethal and Escobar Variants of Multiple Pterygium Syndrome	16826531	Cleft Lip	Genome variation profiling by SNP array	Others	Others	CHRNG	Homo sapiens
Novel TBX22 Mutations in Chinese Nonsyndromic Cleft Lip/Palate Families	29932061	Cleft Lip	PCR genotyping	Blood	Whole Blood	TBX22	Homo sapiens
PAX9 and TGFB3 Are Linked to Susceptibility to Nonsyndromic Cleft Lip With or Without Cleft Palate in the Japanese: Population-Based and Family-Based Candidate Gene Analyses	16247549	Cleft Lip	Double strand direct sequencing	Blood	Whole Blood	PAX9	Homo sapiens
PAX9 and TGFB3 Are Linked to Susceptibility to Nonsyndromic Cleft Lip With or Without Cleft Palate in the Japanese: Population-Based and Family-Based Candidate Gene Analyses	16247549	Cleft Lip	Double strand direct sequencing	Blood	Whole Blood	TGFB3	Homo sapiens
Screening of Mutations in the PHF8 Gene and Identification of a Novel Mutation in a Finnish Family With XLMR and Cleft Lip/Cleft Palate	17661819	Cleft Lip	Double strand direct sequencing	Blood	Peripheral Blood	PHF8	Homo sapiens
Short Rib-Polydactyly Syndrome Type II (Majewski): Prenatal Diagnosis, Perinatal Imaging Findings and Molecular Analysis of the NEK1 Gene	22482978	Cleft Lip	Molecular analysis	Fetus	Amniocytes	NEK1	Homo sapiens
TFAP2A Mutations Result in Branchio-Oculo-Facial Syndrome	18423521	Cleft Lip	GWAS	Others	Others	TFAP2A	Homo sapiens
Two Novel Genes TOX3 and COL21A1 in Large Extended Malay Families With Nonsyndromic Cleft Lip and/or Palate	30924295	Cleft Lip	GWAS	Blood	Heparinized Peripheral Blood	TOX3	Homo sapiens
Two Novel Genes TOX3 and COL21A1 in Large Extended Malay Families With Nonsyndromic Cleft Lip and/or Palate	30924296	Cleft Lip	GWAS	Blood	Heparinized Peripheral Blood	COL21A1	Homo sapiens
Two Novel Pathogenic MID1 Variants and Genotype-Phenotype Correlation Reanalysis in X-Linked Opitz G/BBB Syndrome	29456483	Cleft Lip	Sanger sequencing	Salivary Gland,Blood	Saliva,Blood	MID1	Homo sapiens
Variation in IRF6 contributes to nonsyndromic cleft lip and palate.	16096995	Cleft Lip	Double strand direct sequencing	Blood	Whole Blood	IRF6	Homo sapiens
VAX1 Gene Associated Non-Syndromic Cleft Lip With or Without Palate in Western Han Chinese	30048854	Cleft Lip	SNPscan method	Blood	Venous Blood	VAX1	Homo sapiens
Mutations in PITX2 may Contribute to Cases of Omphalocele and VATER-Like Syndromes	15378534	Omphalocele	Double strand direct sequencing	Blood	Blood Spot	PITX2	Homo sapiens
Folate and Vitamin B12-related Genes and Risk for Omphalocele	22116453	Omphalocele	SNP genotyping by SNP array	Blood	Dried Blood Spot Punches	MTHFR	Homo sapiens
Folate and Vitamin B12-related Genes and Risk for Omphalocele	22116453	Omphalocele	SNP genotyping by SNP array	Blood	Dried Blood Spot Punches	BHMT	Homo sapiens
Folate and Vitamin B12-related Genes and Risk for Omphalocele	22116453	Omphalocele	SNP genotyping by SNP array	Blood	Dried Blood Spot Punches	TCblR	Homo sapiens
Folate and Vitamin B12-related Genes and Risk for Omphalocele	22116453	Omphalocele	SNP genotyping by SNP array	Blood	Dried Blood Spot Punches	TCN2	Homo sapiens
Mice Doubly Deficient in Six4 and Six5 Show Ventral Body Wall Defects Reproducing Human Omphalocele	30237319	Omphalocele	Double strand direct sequencing	Embryo	Embryonic Stem Cells	Six4	Mus musculus
Mice Doubly Deficient in Six4 and Six5 Show Ventral Body Wall Defects Reproducing Human Omphalocele	30237320	Omphalocele	Double strand direct sequencing	Embryo	Embryonic Stem Cells	Six5	Mus musculus
Occurrence of Synpolydactyly and Omphalocele in a Fetus With a HOXD13 Mutation	28794915	Omphalocele	Sanger sequencing	Fetus	Amniotic Fluid Cells	HOXD13	Homo sapiens
15q23 Gain in a Neonate With a Giant Omphalocele and Multiple Co-Occurring Anomalies	30538881	Omphalocele	DNA microarray	Connective	Fibroblasts	NOX5	Homo sapiens
15q23 Gain in a Neonate With a Giant Omphalocele and Multiple Co-Occurring Anomalies	30538881	Omphalocele	DNA microarray	Connective	Fibroblasts	EWSAT1	Homo sapiens
15q23 Gain in a Neonate With a Giant Omphalocele and Multiple Co-Occurring Anomalies	30538881	Omphalocele	DNA microarray	Connective	Fibroblasts	GLCE	Homo sapiens
15q23 Gain in a Neonate With a Giant Omphalocele and Multiple Co-Occurring Anomalies	30538881	Omphalocele	DNA microarray	Connective	Fibroblasts	PAQR5	Homo sapiens
15q23 Gain in a Neonate With a Giant Omphalocele and Multiple Co-Occurring Anomalies	30538881	Omphalocele	DNA microarray	Connective	Fibroblasts	KIF23	Homo sapiens
15q23 Gain in a Neonate With a Giant Omphalocele and Multiple Co-Occurring Anomalies	30538881	Omphalocele	DNA microarray	Connective	Fibroblasts	RPLP1	Homo sapiens
15q23 Gain in a Neonate With a Giant Omphalocele and Multiple Co-Occurring Anomalies	30538881	Omphalocele	DNA microarray	Connective	Fibroblasts	DRAIC	Homo sapiens
15q23 Gain in a Neonate With a Giant Omphalocele and Multiple Co-Occurring Anomalies	30538881	Omphalocele	DNA microarray	Connective	Fibroblasts	PCAT29	Homo sapiens
GAD65/GAD67 Double Knockout Mice Exhibit Intermediate Severity in Both Cleft Palate and Omphalocele Compared With GAD67 Knockout and VGAT Knockout Mice	25545713	Omphalocele	PCR genotyping	Tail	Others	GAD67	Mus musculus
GAD65/GAD67 Double Knockout Mice Exhibit Intermediate Severity in Both Cleft Palate and Omphalocele Compared With GAD68 Knockout and VGAT Knockout Mice	25545713	Omphalocele	PCR genotyping	Tail	Others	GAD65	Mus musculus
GAD65/GAD67 Double Knockout Mice Exhibit Intermediate Severity in Both Cleft Palate and Omphalocele Compared With GAD69 Knockout and VGAT Knockout Mice	25545713	Omphalocele	PCR genotyping	Tail	Others	VGAT	Mus musculus
Msx1 and Msx2 Gene Expression Is Downregulated in the Cadmium-Induced Omphalocele in the Chick Model	20620318	Omphalocele	Expression profiling by RT-PCR	Chick Embryos	Blastocysts	Msx1	Gallus gallus
Msx1 and Msx2 Gene Expression Is Downregulated in the Cadmium-Induced Omphalocele in the Chick Model	20620318	Omphalocele	Expression profiling by RT-PCR	Chick Embryos	Blastocysts	Msx2	Gallus gallus
Eya1 and Eya2 Gene Expression Is Down-Regulated During Somitic Myogenesis in the Cadmium-Induced Omphalocele Chick Model	22703781	Omphalocele	Expression profiling by RT-PCR	Chick Embryos	Blastocysts	Eyal1	Gallus gallus
Eya1 and Eya2 Gene Expression Is Down-Regulated During Somitic Myogenesis in the Cadmium-Induced Omphalocele Chick Model	22703781	Omphalocele	Expression profiling by RT-PCR	Chick Embryos	Blastocysts	Eyal2	Gallus gallus
Altered PITX2 and LEF1 Gene Expression in the Cadmium-Induced Omphalocele in the Chick Model	21259014	Omphalocele	Expression profiling by RT-PCR	Chick Embryos	Blastocysts	PITX2	Gallus gallus
Altered PITX2 and LEF1 Gene Expression in the Cadmium-Induced Omphalocele in the Chick Model	21259014	Omphalocele	Expression profiling by RT-PCR	Chick Embryos	Blastocysts	LEF1	Gallus gallus
Homozygous Mutation in ELMO2 May Cause Ramon Syndrome	29095483	Omphalocele	Genome-wide microarray	Blood,Cordal Cord	Pbmc,Cord Blood	ELMO2	Homo sapiens
HoxB2, HoxB4 and Alx4 Genes Are Downregulated in the Cadmium-Induced Omphalocele in the Chick Model	20625746	Omphalocele	Expression profiling by RT-PCR	Chick Embryos	Blastocysts	HoxB2	Gallus gallus
HoxB2, HoxB4 and Alx4 Genes Are Downregulated in the Cadmium-Induced Omphalocele in the Chick Model	20625746	Omphalocele	Expression profiling by RT-PCR	Chick Embryos	Blastocysts	HoxB4	Gallus gallus
HoxB2, HoxB4 and Alx4 Genes Are Downregulated in the Cadmium-Induced Omphalocele in the Chick Model	20625746	Omphalocele	Expression profiling by RT-PCR	Chick Embryos	Blastocysts	Alx4	Gallus gallus
MSX1 gene polymorphisms and non-syndromic cleft lip with or without palate (NSCL/P): A meta-analysis	31132300	Omphalocele	SNP genotyping by SNP array	Blood	Eripheral Blood Leukocytes	MSX1	Homo sapiens
Sequence Variants Identification at the KCNQ1OT1:TSS Differentially Methylated Region in Isolated Omphalocele Cases	29047350	Omphalocele	DNA methylation analysis,Methylation profiling by array	Amniotic Fluid,Peripheral Blood Lymphocytes	Amniotic Fluid Cells,Lymphoblast	CDKN1C	Homo sapiens
Sequence Variants Identification at the KCNQ1OT1:TSS Differentially Methylated Region in Isolated Omphalocele Cases	29047350	Omphalocele	DNA methylation analysis,Methylation profiling by array	Amniotic Fluid,Peripheral Blood Lymphocytes	Amniotic Fluid Cells,Lymphoblast	KCNQ1	Homo sapiens
Sequence Variants Identification at the KCNQ1OT1:TSS Differentially Methylated Region in Isolated Omphalocele Cases	29047350	Omphalocele	DNA methylation analysis,Methylation profiling by array	Amniotic Fluid,Peripheral Blood Lymphocytes	Amniotic Fluid Cells,Lymphoblast	PHLDA	Homo sapiens
Sequence Variants Identification at the KCNQ1OT1:TSS Differentially Methylated Region in Isolated Omphalocele Cases	29047350	Omphalocele	DNA methylation analysis,Methylation profiling by array	Amniotic Fluid,Peripheral Blood Lymphocytes	Amniotic Fluid Cells,Lymphoblast	SLC22A18	Homo sapiens
Sequence Variants Identification at the KCNQ1OT1:TSS Differentially Methylated Region in Isolated Omphalocele Cases	29047350	Omphalocele	DNA methylation analysis,Methylation profiling by array	Amniotic Fluid,Lymphoid	Amniotic Fluid Cells,Lymphoblast	KCNQ1OT1:TSS-DMR	Homo sapiens
Genome-wide Association Study Reveals a QTL and Strong Candidate Genes for Umbilical Hernia in Pigs on SSC14	29843603	Omphalocele	GWAS	Blood, Lymphoid,Gonadal	Whole Blood, Lymphocytes, Testis	SSC14	Porcus
A Novel Missense Mutation in the SLC5A5 Gene in a Sudanese Family With Congenital Hypothyroidism	29759035	Omphalocele	Sanger sequencing	Blood	Whole Blood	SLC5A5	Homo sapiens
Downregulation of ROCK-I and ROCK-II Gene Expression in the Cadmium-Induced Ventral Body Wall Defect Chick Model	18956198	Omphalocele	Expression profiling by RT-PCR	Chick Embryos	Blastocysts	ROCK-I	Gallus gallus
Downregulation of ROCK-I and ROCK-II Gene Expression in the Cadmium-Induced Ventral Body Wall Defect Chick Model	18956198	Omphalocele	Expression profiling by RT-PCR	Chick Embryos	Blastocysts	ROCK-II	Gallus gallus
Two Patients With FOXF1 Mutations With Alveolar Capillary Dysplasia With Misalignment of Pulmonary Veins and Other Malformations: Two Different Presentations and Outcomes	30380203	Omphalocele	SNP microarray	Lymphoid	Peripheral Blood Lymphocytes	FOXF1	Homo sapiens
Manitoba-oculo-tricho-anal (MOTA) Syndrome Is Caused by Mutations in FREM1	21507892	Omphalocele	Expression profiling by RT-PCR,genome-wide SNP array	Blood	Whole Blood	FREM1	Homo sapiens
A Deletion Encompassing Zic3 in Bent Tail, a Mouse Model for X-linked Neural Tube Defects	10861288	Omphalocele	Expression profiling by RT-PCR	Toes,Livers,Brain	Cerebral Cortex,Others	ZIC3	Mus musculus
Disruption of GLI3-ZIC3 Interaction in the Cadmium-Induced Omphalocele Chick Model	21069353	Omphalocele	Expression profiling by RT-PCR	Chick Embryos	Blastocysts	Gli3	Gallus gallus
A Novel Frameshift Mutation in TWIST2 Gene Causing Setleis Syndrome	24127007	Omphalocele	Others	Others	Others	TWIST2	Homo sapiens
Conditional Mutation of Fibroblast Growth Factor Receptors 1 and 2 Results in an Omphalocele in Mice Associated With Disruptions in Ventral Body Wall Muscle Formation	21238647	Omphalocele	Double strand direct sequencing	Embryos	Embryonic Stem Cells	FGFR1	Mus musculus
Conditional Mutation of Fibroblast Growth Factor Receptors 1 and 2 Results in an Omphalocele in Mice Associated With Disruptions in Ventral Body Wall Muscle Formation	21238647	Omphalocele	Double strand direct sequencing	Embryos	Embryonic Stem Cells	FGFR2	Mus musculus
PPP2R3C Gene Variants Cause Syndromic 46,XY Gonadal Dysgenesis and Impaired Spermatogenesis in Humans	30893644	Omphalocele	Sanger sequencing	Others	Others	PPP2R3C	Homo sapiens
Association of NKX2-5, GATA4, and TBX5 Polymorphisms With Congenital Heart Disease in Egyptian Children	30834692	Tetralogy of Fallot	Genotyping by sanger sequencing method	Blood	Whole blood	NKX2-5	Homo sapiens
Association of NKX2-5, GATA4, and TBX5 Polymorphisms With Congenital Heart Disease in Egyptian Children	30834692	Tetralogy of Fallot	Genotyping by sanger sequencing method	Blood	Whole blood	GATA4	Homo sapiens
Association of NKX2-5, GATA4, and TBX5 Polymorphisms With Congenital Heart Disease in Egyptian Children	30834692	Tetralogy of Fallot	Genotyping by sanger sequencing method	Blood	Whole blood	TBX5	Homo sapiens
Silencing Mutations in JAG1 Gene May Play Crucial Roles in the Pathogenesis of Tetralogy of Fallot	29631691	Tetralogy of Fallot	Double strand direct sequencing	Blood	Whole blood	JAG1	Homo sapiens
A Novel GATA6 Mutation in Patients With Tetralogy of Fallot or Atrial Septal Defect	20631719	Tetralogy of Fallot	Double strand direct sequencing	Blood	Whole blood	GATA6	Homo sapiens
New Mutations in ZFPM2/FOG1 Gene in Tetralogy of Fallot and Double Outlet Right Ventricle	20807224	Tetralogy of Fallot	Double strand direct sequencing	Others	Others	ZFPM2	Homo sapiens
New Mutations in ZFPM2/FOG1 Gene in Tetralogy of Fallot and Double Outlet Right Ventricle	20807224	Tetralogy of Fallot	Double strand direct sequencing	Others	Others	FOG2	Homo sapiens
Whole Exome Sequencing Reveals the Major Genetic Contributors to Nonsyndromic Tetralogy of Fallot	30582441	Tetralogy of Fallot	Whole Exome Sequencing	Others	Others	NOTCH1	Homo sapiens
Whole Exome Sequencing Reveals the Major Genetic Contributors to Nonsyndromic Tetralogy of Fallot	30582441	Tetralogy of Fallot	Whole Exome Sequencing	Others	Others	FLT4	Homo sapiens
Whole Exome Sequencing Reveals the Major Genetic Contributors to Nonsyndromic Tetralogy of Fallot	30582441	Tetralogy of Fallot	Whole Exome Sequencing	Others	Others	TBX1	Homo sapiens
Whole Exome Sequencing Reveals the Major Genetic Contributors to Nonsyndromic Tetralogy of Fallot	30582441	Tetralogy of Fallot	Whole Exome Sequencing	Others	Others	RYR1	Homo sapiens
Whole Exome Sequencing Reveals the Major Genetic Contributors to Nonsyndromic Tetralogy of Fallot	30582441	Tetralogy of Fallot	Whole Exome Sequencing	Others	Others	ZFPM1	Homo sapiens
Whole Exome Sequencing Reveals the Major Genetic Contributors to Nonsyndromic Tetralogy of Fallot	30582441	Tetralogy of Fallot	Whole Exome Sequencing	Others	Others	CAMTA2	Homo sapiens
Whole Exome Sequencing Reveals the Major Genetic Contributors to Nonsyndromic Tetralogy of Fallot	30582441	Tetralogy of Fallot	Whole Exome Sequencing	Others	Others	DLX6	Homo sapiens
Whole Exome Sequencing Reveals the Major Genetic Contributors to Nonsyndromic Tetralogy of Fallot	30582441	Tetralogy of Fallot	Whole Exome Sequencing	Others	Others	PCM1	Homo sapiens
CpG Island Shore Methylation of ZFPM2 Is Identified in Tetralogy of Fallot Samples	26959486	Tetralogy of Fallot	Quantitative methylation analysis	Heart	Others	ZFPM2	Homo sapiens
HIRA Gene Is Lower Expressed in the Myocardium of Patients With Tetralogy of Fallot	27748330	Tetralogy of Fallot	Expression profiling by RT-PCR	Heart	Others	HIRA	Homo sapiens
Prevalence and Spectrum of Nkx2.6 Mutations in Patients With Congenital Heart Disease	25195019	Tetralogy of Fallot	Double strand direct sequencing	Blood	PBMC	NKX2-6	Homo sapiens
NKX2.5 Mutations in Patients With Tetralogy of Fallot	11714651	Tetralogy of Fallot	Double strand direct sequencing	Others	Others	NKX2-5	Homo sapiens
New Mutations in ZFPM2/FOG2 Gene in Tetralogy of Fallot and Double Outlet Right Ventricle	20807224	Tetralogy of Fallot	Standard cytogenetic techniques	Blood	Whole blood	ZFPM2	Homo sapiens
New Mutations in ZFPM2/FOG2 Gene in Tetralogy of Fallot and Double Outlet Right Ventricle	20807224	Tetralogy of Fallot	Standard cytogenetic techniques	Blood	Whole blood	FOG2	Homo sapiens
New Mutations in ZFPM2/FOG2 Gene in Tetralogy of Fallot and Double Outlet Right Ventricle	20807224	Tetralogy of Fallot	Standard cytogenetic techniques	Blood	Whole blood	NKX2-5	Homo sapiens
Morphological and Molecular Bases of Cardiac Development	24088538	Tetralogy of Fallot	Others	Heart	Others	CR1	Homo sapiens
Morphological and Molecular Bases of Cardiac Development	24088538	Tetralogy of Fallot	Others	Heart	Others	PITX2	Homo sapiens
Morphological and Molecular Bases of Cardiac Development	24088538	Tetralogy of Fallot	Others	Heart	Others	ANF	Homo sapiens
Morphological and Molecular Bases of Cardiac Development	24088538	Tetralogy of Fallot	Others	Heart	Others	MCH2A	Homo sapiens
Morphological and Molecular Bases of Cardiac Development	24088538	Tetralogy of Fallot	Others	Heart	Others	BMP2	Homo sapiens
Morphological and Molecular Bases of Cardiac Development	24088538	Tetralogy of Fallot	Others	Heart	Others	BMP4	Homo sapiens
Morphological and Molecular Bases of Cardiac Development	24088538	Tetralogy of Fallot	Others	Heart	Others	BMP5	Homo sapiens
Morphological and Molecular Bases of Cardiac Development	24088539	Tetralogy of Fallot	Others	Heart	Others	BMP7	Homo sapiens
Isolated Truncus Arteriosus Associated With a Mutation in the plexin-D1 Gene	24254849	Truncus Arteriosus	Whole exome sequencing	Others	Others	PLXND1	Homo sapiens
NKX2.5 Mutations in Patients With Congenital Heart Disease	14607454	Truncus Arteriosus	Double strand direct sequencing	Blood, Lymphoid	Whole blood, Lymphoblast	NKX2-5	Homo sapiens
Gata4 Regulates Hedgehog Signaling and Gata6 Expression for Outflow Tract Development	31120883	Truncus Arteriosus	Expression profiling by RT-PCR	Blood	Whole blood	GATA4	Homo sapiens
Gata4 Regulates Hedgehog Signaling and Gata6 Expression for Outflow Tract Development	31120883	Truncus Arteriosus	Expression profiling by RT-PCR	Blood	Whole blood	GATA6	Homo sapiens
NKX2-6 Related Congenital Heart Disease: Biallelic Homeodomain-Disrupting Variants and Truncus Arteriosus	32198970	Truncus Arteriosus	Sanger sequencing	Blood	Whole blood	NKX2-6	Homo sapiens
Dysregulation of TBX1 Dosage in the Anterior Heart Field Results in Congenital Heart Disease Resembling the 22q11.2 Duplication Syndrome	29509905	Truncus Arteriosus	Expression profiling by RT-PCR	Embryo	Blastocysts	TBX1	Mus musculus
Meis2 Is Essential for Cranial and Cardiac Neural Crest Development	26545946	Truncus Arteriosus	Double strand direct sequencing	Heart	Others	MEIS2	Mus musculus
The SWI/SNF BAF-A Complex Is Essential for Neural Crest Development	26806701	Truncus Arteriosus	Double strand direct sequencing	Heart	Others	ARID1A	Mus musculus
TBX20 Loss-Of-Function Mutation Responsible for Familial Tetralogy of Fallot or Sporadic Persistent Truncus Arteriosus	28553164	Truncus Arteriosus	Double strand direct sequencing	Blood	Whole blood	TBX20	Homo sapiens
Mutations in Hnrnpa1 Cause Congenital Heart Defects	29367466	Truncus Arteriosus	Expression profiling by RT-PCR	Heart	Others	Hnrnpa1	Mus musculus
Positional Mapping of PRKD1, NRP1 and PRDM1 as Novel Candidate Disease Genes in Truncus Arteriosus	25713110	Truncus Arteriosus	Whole-exome sequencing	Blood	Whole blood	PRKD1	Homo sapiens
Positional Mapping of PRKD1, NRP1 and PRDM1 as Novel Candidate Disease Genes in Truncus Arteriosus	25713110	Truncus Arteriosus	Whole-exome sequencing	Blood	Whole blood	NRP1	Homo sapiens
Positional Mapping of PRKD1, NRP1 and PRDM1 as Novel Candidate Disease Genes in Truncus Arteriosus	25713110	Truncus Arteriosus	Whole-exome sequencing	Blood	Whole blood	PRDM1	Homo sapiens
Delineation of a Recognisable Phenotype of Interstitial Deletion 3 (q22.3q25.1) in a Case With Previously Unreported Truncus Arteriosus	20215058	Truncus Arteriosus	Expression profiling by CGH array	Blood	Whole blood	FOXL2	Homo sapiens
Lack of Gata3 Results in Conotruncal Heart Anomalies in Mouse	18955134	Truncus Arteriosus	Expression profiling by RT-PCR	Heart	Others	GATA3	Mus musculus
Targeted Disruption of Semaphorin 3C Leads to Persistent Truncus Arteriosus and Aortic Arch Interruption	11688556	Truncus Arteriosus	Expression profiling by RT-PCR	Heart	Others	SEMA3C	Mus musculus
Cardiovascular Malformations in CHARGE Syndrome With DiGeorge Phenotype: Two Case Reports	27957375	Truncus Arteriosus	Double strand direct sequencing	Blood	Cord blood	CHD7	Homo sapiens
Characterization of the Mouse Tdgf1 Gene and Tdgf Pseudogenes	8661720	Truncus Arteriosus	Double strand direct sequencing	Others	NIH 3T3 cell line	TDGF1	Mus musculus
Dgcr8 Controls Neural Crest Cells Survival in Cardiovascular Development	22138056	Truncus Arteriosus	Double strand direct sequencing	Embryo	Blastocysts	DGCR8	Mus musculus
Comparative Analysis of Meox1 and Meox2 in the Developing Somites and Limbs of the Chick Embryo	17939123	Truncus Arteriosus	Expression profiling by RT-PCR	Embryo	Blastocysts	MEOX1	Gallus gallus
Comparative Analysis of Meox1 and Meox2 in the Developing Somites and Limbs of the Chick Embryo	17939123	Truncus Arteriosus	Expression profiling by RT-PCR	Embryo	Blastocysts	MEOX2	Gallus gallus
ASK1 Mediates the Teratogenicity of Diabetes in the Developing Heart by Inducing ER Stress and Inhibiting Critical Factors Essential for Cardiac Development	26173459	Truncus Arteriosus	Western blotting	Heart	Others	ASK1	Mus musculus
The Role of Pitx2 During Cardiac Development. Linking Left-Right Signaling and Congenital Heart Diseases	12732450	Truncus Arteriosus	Not metioned	Not metioned	Not metioned	PITX2	Homo sapiens
SWI/SNF Protein Component BAF250a Regulates Cardiac Progenitor Cell Differentiation by Modulating Chromatin Accessibility During Second Heart Field Development	22621927	Truncus Arteriosus	Expression profiling by RT-PCR	Embryo	Blastocysts	BAF250A	Mus musculus
Reduced Dosage of β-Catenin Provides Significant Rescue of Cardiac Outflow Tract Anomalies in a Tbx1 Conditional Null Mouse Model of 22q11.2 Deletion Syndrome	28346476	Truncus Arteriosus	Expression profiling by RT-PCR	Embryo	Blastocysts	TBX1	Mus musculus
Reduced Dosage of β-Catenin Provides Significant Rescue of Cardiac Outflow Tract Anomalies in a Tbx1 Conditional Null Mouse Model of 22q11.2 Deletion Syndrome	28346476	Truncus Arteriosus	Expression profiling by RT-PCR	Embryo	Blastocysts	WNT1	Mus musculus
Hand1 Phosphomutant Mice: Dimer Choice That Is Not So Critical	31338559	Truncus Arteriosus	Double strand direct sequencing	Embryo	Blastocysts	HAND1	Mus musculus
Prenatal Diagnosis of an Unexpected Interstitial 22q11.2 Deletion Causing Truncus Arteriosus and Thymic Hypoplasia in a Ring 22 Chromosome Derived From a Maternally Inherited Paracentric Inversion	17099929	Truncus Arteriosus	Double strand direct sequencing	Lymphoid	Lymphocyte	TUPLE1	Homo sapiens
Cardiac Outflow Morphogenesis Depends on Effects of Retinoic Acid Signaling on Multiple Cell Lineages	26442704	Truncus Arteriosus	Not metioned	Embryo	Blastocysts	RALDH2	Mus musculus
Requirement of DLG1 for Cardiovascular Development and Tissue Elongation During Cochlear, Enteric, and Skeletal Development: Possible Role in Convergent Extension	25860837	Truncus Arteriosus	Not metioned	Embryo	Blastocysts	DLG1	Mus musculus
Transcriptional Deregulation and a Missense Mutation Define ANKRD1 as a Candidate Gene for Total Anomalous Pulmonary Venous Return	18273862	Total Anomalous Pulmonary Venou	Double strand direct sequencing	Lymphoid	Lymphoblastoid	ANKRD1	Homo sapiens
NKX2.5 Mutation Identification on Exome Sequencing in a Patient With Heterotaxy	25118008	Total Anomalous Pulmonary Venou	Exome sequencing	Blood	PBMC	NKX2.5	Homo sapiens
Shared Segment Analysis and Next-Generation Sequencing Implicates the Retinoic Acid Signaling Pathway in Total Anomalous Pulmonary Venous Return (TAPVR)	26121141	Total Anomalous Pulmonary Venou	WGS	Blood	Whole blood	CARP	Homo sapiens
Shared Segment Analysis and Next-Generation Sequencing Implicates the Retinoic Acid Signaling Pathway in Total Anomalous Pulmonary Venous Return (TAPVR)	26121141	Total Anomalous Pulmonary Venou	WGS	Blood	Whole blood	PDGFRA	Homo sapiens
Shared Segment Analysis and Next-Generation Sequencing Implicates the Retinoic Acid Signaling Pathway in Total Anomalous Pulmonary Venous Return (TAPVR)	26121141	Total Anomalous Pulmonary Venou	WGS	Blood	Whole blood	RBP5	Homo sapiens
Shared Segment Analysis and Next-Generation Sequencing Implicates the Retinoic Acid Signaling Pathway in Total Anomalous Pulmonary Venous Return (TAPVR)	26121141	Total Anomalous Pulmonary Venou	WGS	Blood	Whole blood	NODAL	Homo sapiens
Shared Segment Analysis and Next-Generation Sequencing Implicates the Retinoic Acid Signaling Pathway in Total Anomalous Pulmonary Venous Return (TAPVR)	26121141	Total Anomalous Pulmonary Venou	WGS	Blood	Whole blood	TAVPR	Homo sapiens
Whole-exome Sequencing Identifies SGCD and ACVRL1 Mutations Associated With Total Anomalous Pulmonary Venous Return (TAPVR) in Chinese Population	28412737	Total Anomalous Pulmonary Venou	Whole-exome sequencing	Blood	Whole blood	SGCD	Homo sapiens
Whole-exome Sequencing Identifies SGCD and ACVRL1 Mutations Associated With Total Anomalous Pulmonary Venous Return (TAPVR) in Chinese Population	28412737	Total Anomalous Pulmonary Venou	Whole-exome sequencing	Blood	Whole blood	ACVRL1	Homo sapiens
Next-generation Sequencing Identifies Novel Genes With Rare Variants in Total Anomalous Pulmonary Venous Connection	30448225	Total Anomalous Pulmonary Venou	Next-generation Sequencing	Blood	Whole blood	CLTCL1	Homo sapiens
Next-generation Sequencing Identifies Novel Genes With Rare Variants in Total Anomalous Pulmonary Venous Connection	30448225	Total Anomalous Pulmonary Venou	Next-generation Sequencing	Blood	Whole blood	CST3	Homo sapiens
Next-generation Sequencing Identifies Novel Genes With Rare Variants in Total Anomalous Pulmonary Venous Connection	30448225	Total Anomalous Pulmonary Venou	Next-generation Sequencing	Blood	Whole blood	GXYLT1	Homo sapiens
Next-generation Sequencing Identifies Novel Genes With Rare Variants in Total Anomalous Pulmonary Venous Connection	30448225	Total Anomalous Pulmonary Venou	Next-generation Sequencing	Blood	Whole blood	HMGA2	Homo sapiens
Next-generation Sequencing Identifies Novel Genes With Rare Variants in Total Anomalous Pulmonary Venous Connection	30448225	Total Anomalous Pulmonary Venou	Next-generation Sequencing	Blood	Whole blood	SNAI1	Homo sapiens
Next-generation Sequencing Identifies Novel Genes With Rare Variants in Total Anomalous Pulmonary Venous Connection	30448225	Total Anomalous Pulmonary Venou	Next-generation Sequencing	Blood	Whole blood	VAV2	Homo sapiens
Next-generation Sequencing Identifies Novel Genes With Rare Variants in Total Anomalous Pulmonary Venous Connection	30448225	Total Anomalous Pulmonary Venou	Next-generation Sequencing	Blood	Whole blood	ZDHHC8	Homo sapiens
Congenital Second-Degree Heart Block and Total Anomalous Pulmonary Venous Return Associated With Microduplication of 1q32.2	29922018	Total Anomalous Pulmonary Venou	CGH array	Blood	PBMC	KCNH1	Homo sapiens
Congenital Second-Degree Heart Block and Total Anomalous Pulmonary Venous Return Associated With Microduplication of 1q32.2	29922018	Total Anomalous Pulmonary Venou	CGH array	Blood	PBMC	KIAA0205	Homo sapiens
Congenital Second-Degree Heart Block and Total Anomalous Pulmonary Venous Return Associated With Microduplication of 1q32.2	29922018	Total Anomalous Pulmonary Venou	CGH array	Blood	PBMC	LAMB3	Homo sapiens
Congenital Second-Degree Heart Block and Total Anomalous Pulmonary Venous Return Associated With Microduplication of 1q32.2	29922018	Total Anomalous Pulmonary Venou	CGH array	Blood	PBMC	PPP2R5A	Homo sapiens
Sibling Recurrence of Total Anomalous Pulmonary Venous Drainage	28286254	Total Anomalous Pulmonary Venou	Whole exome sequencing	Blood	PBMC	EFTUD2	Homo sapiens
A Gene for Familial Total Anomalous Pulmonary Venous Return Maps to Chromosome 4p13-q12	7847375	Total Anomalous Pulmonary Venou	Others	Blood	Whole blood	TAVPR1	Homo sapiens
De Novo Deletions and Duplications of 17q25.3 Cause Susceptibility to Cardiovascular Malformations	26070612	Total Anomalous Pulmonary Venou	SNP genotyping by SNP array	Blood	Whole blood	ACTG1	Homo sapiens
De Novo Deletions and Duplications of 17q25.3 Cause Susceptibility to Cardiovascular Malformations	26070612	Total Anomalous Pulmonary Venou	SNP genotyping by SNP array	Blood	Whole blood	ARHGDIA	Homo sapiens
15q11.2 Deletion Is Enriched in Patients With Total Anomalous Pulmonary Venous Connection	32376791	Total Anomalous Pulmonary Venou	Chromosomal Microarray	Blood	Whole blood	TUBGCP5	Homo sapiens
A Male Newborn With Simpson-Golabi-Behmel Syndrome, Presenting With Metopic Synostosis, Anal Atresia, and Total Anomalous Pulmonary Venous Return	25804025	Total Anomalous Pulmonary Venou	Others	Others	Others	GPC3	Homo sapiens
A De Novo Atypical Ring sSMC(22) Characterized by Array CGH in a Boy With Cat-Eye Syndrome	24959203	Total Anomalous Pulmonary Venou	Double strand direct sequencing	Lymphoid	Lymphocytes	CECR1	Homo sapiens
Expression of connexin-43 in the Cardiac Muscle of Children Diagnosed With Hypoplastic Left Heart Syndrome: A Western Blot and Confocal Laser Scanning Microscopy Study	31845643	Hypoplastic Left Heart Syndrome	Western blot	Heart	Others	GJA1	Homo sapiens
Cardiac Homeobox Gene NKX2-5 Mutations and Congenital Heart Disease: Associations With Atrial Septal Defect and Hypoplastic Left Heart Syndrome	12798584	Hypoplastic Left Heart Syndrome	DNA sequencing analysis	Blood	Whole blood	NKX2-5	Homo sapiens
Novel Compound Heterozygous TBX5 Variants May Induce Hypoplastic Left Heart Syndrome	31215120	Hypoplastic Left Heart Syndrome	Directed next-generation sequencing	Blood	Whole blood	TBX5	Homo sapiens
Compound Heterozygous NOTCH1 Mutations Underlie Impaired Cardiogenesis in a Patient With Hypoplastic Left Heart Syndrome	26164125	Hypoplastic Left Heart Syndrome	Array comparative genomic hybridization	Blood, Salivary gland	PBMC，Saliva	NOTCH1	Homo sapiens
Impact of MYH6 Variants in Hypoplastic Left Heart Syndrome	27789736	Hypoplastic Left Heart Syndrome	Next-generation sequencing	Heart	Others	MYH6	Homo sapiens
The Contribution of De Novo and Rare Inherited Copy Number Changes to Congenital Heart Disease in an Unselected Sample of Children With Conotruncal Defects or Hypoplastic Left Heart Disease	23979609	Hypoplastic Left Heart Syndrome	DNA microarray	Blood, Salivary gland	Whole blood,Saliva	GATA4	Homo sapiens
The Contribution of De Novo and Rare Inherited Copy Number Changes to Congenital Heart Disease in an Unselected Sample of Children With Conotruncal Defects or Hypoplastic Left Heart Disease	23979609	Hypoplastic Left Heart Syndrome	DNA microarray	Blood, Salivary gland	Whole blood,Saliva	NODAL	Homo sapiens
Directed Differentiation of Patient-Specific Induced Pluripotent Stem Cells Identifies the Transcriptional Repression and Epigenetic Modification of NKX2-5, HAND1, and NOTCH1 in Hypoplastic Left Heart Syndrome	25050861	Hypoplastic Left Heart Syndrome	Expression profiling by RT-PCR	Heart	Others	HAND1	Homo sapiens
Directed Differentiation of Patient-Specific Induced Pluripotent Stem Cells Identifies the Transcriptional Repression and Epigenetic Modification of NKX2-5, HAND1, and NOTCH1 in Hypoplastic Left Heart Syndrome	25050861	Hypoplastic Left Heart Syndrome	Expression profiling by RT-PCR	Heart	Others	NKX2-5	Homo sapiens
Directed Differentiation of Patient-Specific Induced Pluripotent Stem Cells Identifies the Transcriptional Repression and Epigenetic Modification of NKX2-5, HAND1, and NOTCH3 in Hypoplastic Left Heart Syndrome	25050861	Hypoplastic Left Heart Syndrome	Expression profiling by RT-PCR	Heart	Others	NOTCH1	Homo sapiens
The Complex Genetics of Hypoplastic Left Heart Syndrome	28530678	Hypoplastic Left Heart Syndrome	RNA-seq	Heart	Others	SAP130	Mus musculus
The Complex Genetics of Hypoplastic Left Heart Syndrome	28530678	Hypoplastic Left Heart Syndrome	RNA-seq	Heart	Others	PCDHA13	Mus musculus
The Genetic Landscape of Hypoplastic Left Heart Syndrome	29569026	Hypoplastic Left Heart Syndrome	RNA-seq	Heart	Others	PCDHA9	Mus musculus
Alveolar Capillary Dysplasia With Misalignment of the Pulmonary Veins and Hypoplastic Left Heart Sequence Caused by an in Frame Deletion Within FOXF1	31074124	Hypoplastic Left Heart Syndrome	Rapid exome sequencing	Heart	Others	FOXF1	Homo sapiens
Rbfox2 Function in RNA Metabolism Is Impaired in Hypoplastic Left Heart Syndrome Patient Hearts	27485310	Hypoplastic Left Heart Syndrome	Expression profiling by RT-PCR	Heart	Others	RBFOX2	Homo sapiens
Molecular Cytogenetic Characterization of Xp22.32→pter Deletion and Xq26.3→qter Duplication in a Male Fetus Associated With 46,Y,rec(X)dup(Xq) inv(X)(p22.3q26.3), a Hypoplastic Left Heart, Short Stature, and Maternal X Chromosome Pericentric Inversion	27751420	Hypoplastic Left Heart Syndrome	Whole-genome aCGH	Fetus	Amniotic fluid cells	SHOX	Homo sapiens
Molecular Cytogenetic Characterization of Xp22.32→pter Deletion and Xq26.3→qter Duplication in a Male Fetus Associated With 46,Y,rec(X)dup(Xq) inv(X)(p22.3q26.3), a Hypoplastic Left Heart, Short Stature, and Maternal X Chromosome Pericentric Inversion	27751420	Hypoplastic Left Heart Syndrome	Whole-genome aCGH	Fetus	Amniotic fluid cells	CSF2RA	Homo sapiens
Molecular Cytogenetic Characterization of Xp22.32→pter Deletion and Xq26.3→qter Duplication in a Male Fetus Associated With 46,Y,rec(X)dup(Xq) inv(X)(p22.3q26.3), a Hypoplastic Left Heart, Short Stature, and Maternal X Chromosome Pericentric Inversion	27751420	Hypoplastic Left Heart Syndrome	Whole-genome aCGH	Fetus	Amniotic fluid cells	ARSE	Homo sapiens
Molecular Cytogenetic Characterization of Xp22.32→pter Deletion and Xq26.3→qter Duplication in a Male Fetus Associated With 46,Y,rec(X)dup(Xq) inv(X)(p22.3q26.3), a Hypoplastic Left Heart, Short Stature, and Maternal X Chromosome Pericentric Inversion	27751420	Hypoplastic Left Heart Syndrome	Whole-genome aCGH	Fetus	Amniotic fluid cells	SOX3	Homo sapiens
Molecular Cytogenetic Characterization of Xp22.32→pter Deletion and Xq26.3→qter Duplication in a Male Fetus Associated With 46,Y,rec(X)dup(Xq) inv(X)(p22.3q26.3), a Hypoplastic Left Heart, Short Stature, and Maternal X Chromosome Pericentric Inversion	27751420	Hypoplastic Left Heart Syndrome	Whole-genome aCGH	Fetus	Amniotic fluid cells	FMR1	Homo sapiens
Molecular Cytogenetic Characterization of Xp22.32→pter Deletion and Xq26.3→qter Duplication in a Male Fetus Associated With 46,Y,rec(X)dup(Xq) inv(X)(p22.3q26.3), a Hypoplastic Left Heart, Short Stature, and Maternal X Chromosome Pericentric Inversion	27751420	Hypoplastic Left Heart Syndrome	Whole-genome aCGH	Fetus	Amniotic fluid cells	MECP2	Homo sapiens
Molecular Cytogenetic Characterization of Xp22.32→pter Deletion and Xq26.3→qter Duplication in a Male Fetus Associated With 46,Y,rec(X)dup(Xq) inv(X)(p22.3q26.3), a Hypoplastic Left Heart, Short Stature, and Maternal X Chromosome Pericentric Inversion	27751420	Hypoplastic Left Heart Syndrome	Whole-genome aCGH	Fetus	Amniotic fluid cells	RAB39B	Homo sapiens
Molecular Cytogenetic Characterization of Xp22.32→pter Deletion and Xq26.3→qter Duplication in a Male Fetus Associated With 46,Y,rec(X)dup(Xq) inv(X)(p22.3q26.3), a Hypoplastic Left Heart, Short Stature, and Maternal X Chromosome Pericentric Inversion	27751420	Hypoplastic Left Heart Syndrome	Whole-genome aCGH	Fetus	Amniotic fluid cells	CLI2	Homo sapiens
Severe Peters Plus Syndrome-Like Phenotype With Anterior Eye Staphyloma and Hypoplastic Left Heart Syndrome: Proposal of a New Syndrome	20584037	Hypoplastic Left Heart Syndrome	Double strand direct sequencing	Lymphoid	Lymphocyte	B3GALTL	Homo sapiens
Alveolar Capillary Dysplasia With Misalignment of the Pulmonary Veins and Hypoplastic Left Heart Sequence Caused by an in Frame Deletion Within FOXF1	31074124	Pulmonary Atresia	Rapid exome sequencing	Heart	Others	FOXF1	Homo sapiens
Temporally Distinct Six2-Positive Second Heart Field Progenitors Regulate Mammalian Heart Development and Disease	28122228	Pulmonary Atresia	Double strand direct sequencing	Heart	Others	SHH	Mus musculus
Temporally Distinct Six2-Positive Second Heart Field Progenitors Regulate Mammalian Heart Development and Disease	28122228	Pulmonary Atresia	Double strand direct sequencing	Heart	Others	SIX2	Mus musculus
Detecting 22q11.2 Deletion in Chinese Children With Conotruncal Heart Defects and Single Nucleotide Polymorphisms in the Haploid TBX1 Locus	22185286	Pulmonary Atresia	Double strand direct sequencing	Lymphoid	Lymphocytes	TBX1	Mus musculus
Changes of Seral TNF-alpha, IL-6 and IL-10 Level After Implantation of Valved Bovine Jugular Vein Conduit in Complex Congenital Heart Diseases	19662998	Pulmonary Atresia	Double strand direct sequencing	Blood	PBMC	IL6	Homo sapiens
Changes of Seral TNF-alpha, IL-6 and IL-10 Level After Implantation of Valved Bovine Jugular Vein Conduit in Complex Congenital Heart Diseases	19662998	Pulmonary Atresia	Double strand direct sequencing	Blood	PBMC	TNF	Homo sapiens
Changes of Seral TNF-alpha, IL-6 and IL-10 Level After Implantation of Valved Bovine Jugular Vein Conduit in Complex Congenital Heart Diseases	19662998	Pulmonary Atresia	Double strand direct sequencing	Blood	PBMC	IL10	Homo sapiens
Compound Heterozygous NOTCH1 Mutations Underlie Impaired Cardiogenesis in a Patient With Hypoplastic Left Heart Syndrome	26164125	Pulmonary Atresia	Array comparative genomic hybridization	Blood, Salivary gland	PBMC，Saliva	NOTCH1	Homo sapiens
Association of Growth/Differentiation Factor 1 Gene Polymorphisms With the Risk of Congenital Heart Disease in the Chinese Han Population	23076529	Pulmonary Atresia	SNP genotyping by SNP array	Blood	PBMC	GDF1	Homo sapiens
Fgf10 Gene Expression Is Delayed in the Embryonic Lung Mesenchyme in the Adriamycin Mouse Model	19855977	Pulmonary Atresia	Others	Embryo	Embryonic stem cells	FGF10	Mus musculus
Treatment of Children With Protein - Losing Enteropathy After Fontan and Other Complex Congenital Heart Disease Procedures in Condition With Limited Human and Technical Resources	24757400	Pulmonary Atresia	Others	Blood	Whole blood	ACE	Homo sapiens
Novel JAG1 Deletion Variant in Patient With Atypical Alagille Syndrome	31835735	Pulmonary Atresia	Next-Generation Sequencing	Blood	Whole blood	JAG1	Homo sapiens
Novel JAG1 Deletion Variant in Patient With Atypical Alagille Syndrome	31835735	Pulmonary Atresia	Next-Generation Sequencing	Blood	Whole blood	NOTCH2	Homo sapiens
Identification of Rare Copy Number Variants Associated With Pulmonary Atresia With Ventricular Septal Defect	30745907	Pulmonary Atresia	Whole-Exome Sequencing	Blood	Whole blood	FLT4	Homo sapiens
Identification of Rare Copy Number Variants Associated With Pulmonary Atresia With Ventricular Septal Defect	30745907	Pulmonary Atresia	Whole-Exome Sequencing	Blood	Whole blood	PPP4C	Homo sapiens
Identification of Rare Copy Number Variants Associated With Pulmonary Atresia With Ventricular Septal Defect	30745907	Pulmonary Atresia	Whole-Exome Sequencing	Blood	Whole blood	RICTOR	Homo sapiens
Genetic Mutation Analysis in Japanese Patients With Non-Syndromic Congenital Heart Disease	26490186	Tricuspid Atresia	Double strand direct sequencing	Lymphoid	leukocytes	NKX2.5	Homo sapiens
Genetic Mutation Analysis in Japanese Patients With Non-Syndromic Congenital Heart Disease	26490186	Tricuspid Atresia	Double strand direct sequencing	Lymphoid	leukocytes	GATA4	Homo sapiens
Genetic Mutation Analysis in Japanese Patients With Non-Syndromic Congenital Heart Disease	26490186	Tricuspid Atresia	Double strand direct sequencing	Lymphoid	leukocytes	TBX1	Homo sapiens
Genetic Mutation Analysis in Japanese Patients With Non-Syndromic Congenital Heart Disease	26490186	Tricuspid Atresia	Double strand direct sequencing	Lymphoid	leukocytes	TBX5	Homo sapiens
Genetic Mutation Analysis in Japanese Patients With Non-Syndromic Congenital Heart Disease	26490186	Tricuspid Atresia	Double strand direct sequencing	Lymphoid	leukocytes	TBX20	Homo sapiens
Genetic Mutation Analysis in Japanese Patients With Non-Syndromic Congenital Heart Disease	26490186	Tricuspid Atresia	Double strand direct sequencing	Lymphoid	leukocytes	CFC1	Homo sapiens
Genetic Mutation Analysis in Japanese Patients With Non-Syndromic Congenital Heart Disease	26490186	Tricuspid Atresia	Double strand direct sequencing	Lymphoid	leukocytes	ZIC3	Homo sapiens
ZFPM2/FOG2 and HEY2 Genes Analysis in Nonsyndromic Tricuspid Atresia	15643620	Tricuspid Atresia	Double strand direct sequencing	Blood	Whole blood	ZFPM2	Homo sapiens
ZFPM2/FOG2 and HEY3 Genes Analysis in Nonsyndromic Tricuspid Atresia	15643620	Tricuspid Atresia	Double strand direct sequencing	Blood	Whole blood	FOG2	Homo sapiens
ZFPM2/FOG2 and HEY3 Genes Analysis in Nonsyndromic Tricuspid Atresia	15643620	Tricuspid Atresia	Double strand direct sequencing	Blood	Whole blood	HEY2	Homo sapiens
Two Heterozygous Mutations in NFATC1 in a Patient With Tricuspid Atresia	23226213	Tricuspid Atresia	Double strand direct sequencing	Blood	Whole blood	NFATC1	Homo sapiens
Determination of a New Mutation in MT-ND1 Gene of a Patient With Dextrocardia, Ventriculoarterial Discordance, and Tricuspid Atresia	25626582	Tricuspid Atresia	Double strand direct sequencing	Heart	Others	MTND1	Homo sapiens
A Pathogenic Homozygous Mutation in The Pleckstrin Homology Domain of RASA1 Is Responsible for Familial Tricuspid Atresia in An Iranian Consanguineous Family	30507091	Tricuspid Atresia	Exome sequencing	Blood	Whole blood	RASA1	Homo sapiens
Identification and Analysis of KLF13 Variants in Patients With Congenital Heart Disease	32293321	Tricuspid Atresia	Double strand direct sequencing	Blood	Whole blood	KLF13	Homo sapiens
Neonatal Marfan Syndrome: Unusually Large Deletion of Exons 24-26 of FBN1 Associated With Poor Prognosis	20455198	Tricuspid Atresia	Postmortal molecular study	Others	Others	FBN1	Homo sapiens
A Syndrome of Tricuspid Atresia in Mice With a Targeted Mutation of the Gene Encoding Fog-2	10888889	Tricuspid Atresia	Double strand direct sequencing	Embryo	Blastocysts	FOG2	Mus musculus
Mandibular Dysmorphology Due to Abnormal Embryonic Osteogenesis in FGFR2-related Craniosynostosis Mice	31064775	Craniosynostosis	RNA-seq	Embryo	Blastocysts	FGFR2	Mus musculus
ERF-related Craniosynostosis: The Phenotypic and Developmental Profile of a New Craniosynostosis Syndrome	30758909	Craniosynostosis	Others	Others	Others	ETS2	Homo sapiens
Diagnostic Value of Exome and Whole Genome Sequencing in Craniosynostosis	27884935	Craniosynostosis	Exome and whole genome sequencing	Blood	Whole blood	AHDC1	Homo sapiens
Diagnostic Value of Exome and Whole Genome Sequencing in Craniosynostosis	27884935	Craniosynostosis	Exome and whole genome sequencing	Blood	Whole blood	EFNB1	Homo sapiens
Diagnostic Value of Exome and Whole Genome Sequencing in Craniosynostosis	27884935	Craniosynostosis	Exome and whole genome sequencing	Blood	Whole blood	FBN1	Homo sapiens
Diagnostic Value of Exome and Whole Genome Sequencing in Craniosynostosis	27884935	Craniosynostosis	Exome and whole genome sequencing	Blood	Whole blood	IL11RA	Homo sapiens
Diagnostic Value of Exome and Whole Genome Sequencing in Craniosynostosis	27884935	Craniosynostosis	Exome and whole genome sequencing	Blood	Whole blood	KRAS	Homo sapiens
Diagnostic Value of Exome and Whole Genome Sequencing in Craniosynostosis	27884935	Craniosynostosis	Exome and whole genome sequencing	Blood	Whole blood	MSX2	Homo sapiens
Diagnostic Value of Exome and Whole Genome Sequencing in Craniosynostosis	27884935	Craniosynostosis	Exome and whole genome sequencing	Blood	Whole blood	STAT3	Homo sapiens
Diagnostic Value of Exome and Whole Genome Sequencing in Craniosynostosis	27884935	Craniosynostosis	Exome and whole genome sequencing	Blood	Whole blood	CDC45	Homo sapiens
Diagnostic Value of Exome and Whole Genome Sequencing in Craniosynostosis	27884935	Craniosynostosis	Exome and whole genome sequencing	Blood	Whole blood	HUWE1	Homo sapiens
Diagnostic Value of Exome and Whole Genome Sequencing in Craniosynostosis	27884935	Craniosynostosis	Exome and whole genome sequencing	Blood	Whole blood	1L11RA	Homo sapiens
Diagnostic Value of Exome and Whole Genome Sequencing in Craniosynostosis	27884935	Craniosynostosis	Exome and whole genome sequencing	Blood	Whole blood	NTEK2	Homo sapiens
Diagnostic Value of Exome and Whole Genome Sequencing in Craniosynostosis	27884935	Craniosynostosis	Exome and whole genome sequencing	Blood	Whole blood	TWIST1	Homo sapiens
Diagnostic Value of Exome and Whole Genome Sequencing in Craniosynostosis	27884935	Craniosynostosis	Exome and whole genome sequencing	Blood	Whole blood	ZIC1	Homo sapiens
Novel 1q22-q23.1 Duplication in a Patient With Lambdoid and Metopic Craniosynostosis, Muscular Hypotonia, and Psychomotor Retardation	29845577	Craniosynostosis	Expression profiling by RT-PCR	Blood	Peripheral blood	LMNA	Homo sapiens
Novel 1q22-q23.1 Duplication in a Patient With Lambdoid and Metopic Craniosynostosis, Muscular Hypotonia, and Psychomotor Retardation	29845577	Craniosynostosis	Expression profiling by RT-PCR	Blood	Peripheral blood	BGLAP	Homo sapiens
Bilateral Radial Agenesis With Absent Thumbs, Complex Heart Defect, Short Stature, and Facial Dysmorphism in a Patient With Pure Distal Microduplication of 5q35.2-5q35.3	23342975	Craniosynostosis	Quantitative real-time PCR	Blood	peripheral blood	MSX2	Homo sapiens
Bilateral Radial Agenesis With Absent Thumbs, Complex Heart Defect, Short Stature, and Facial Dysmorphism in a Patient With Pure Distal Microduplication of 5q35.2-5q35.3	23342975	Craniosynostosis	Quantitative real-time PCR	Blood	peripheral blood	FGFR4	Homo sapiens
Mutations in TCF12, Encoding a Basic Helix-Loop-Helix Partner of TWIST1, Are a Frequent Cause of Coronal Craniosynostosis	23354436	Craniosynostosis	Exome sequencing	Blood	Whole blood	TCF12	Homo sapiens
Mutations in TCF12, Encoding a Basic Helix-Loop-Helix Partner of TWIST1, Are a Frequent Cause of Coronal Craniosynostosis	23354436	Craniosynostosis	Exome sequencing	Blood	Whole blood	TWIST1	Homo sapiens
ALX4 Gain-Of-Function Mutations in Nonsyndromic Craniosynostosis	22829454	Craniosynostosis	Double strand direct sequencing	Blood	Whole blood	ALX4	Homo sapiens
Gain-of-Function Mutations in ZIC1 Are Associated With Coronal Craniosynostosis and Learning Disability	26340333	Craniosynostosis	Whole Genome/Exome Sequencing	Blood	Whole blood	ZIC1	Homo sapiens
RECQL4 Regulates p53 Function In Vivo During Skeletogenesis	25556649	Craniosynostosis	Expression profiling by RT-PCR	Forelimb	Others	RECQL4	Mus musculus
Two Locus Inheritance of Non-Syndromic Midline Craniosynostosis via Rare SMAD6 and Common BMP2 Alleles	27606499	Craniosynostosis	Exome sequencing	Salivary gland	Saliva	SMAD6	Homo sapiens
Two Locus Inheritance of Non-Syndromic Midline Craniosynostosis via Rare SMAD6 and Common BMP2 Alleles	27606499	Craniosynostosis	Exome sequencing	Salivary gland	Saliva	BMP2	Homo sapiens
Therapeutic Effect of Nanogel-Based Delivery of Soluble FGFR2 With S252W Mutation on Craniosynostosis	25003957	Craniosynostosis	Expression profiling by RT-PCR	Blood	Whole blood	FGF10	Mus musculus
Therapeutic Effect of Nanogel-Based Delivery of Soluble FGFR2 With S252W Mutation on Craniosynostosis	25003957	Craniosynostosis	Expression profiling by RT-PCR	Blood	Whole blood	FGFR2B	Mus musculus
FBN1, TGFBR1, and the Marfan-craniosynostosis/mental Retardation Disorders Revisited	16596670	Craniosynostosis	SSCP or DHPLC analysis	Blood	Whole blood	FBN1	Homo sapiens
FBN1, TGFBR1, and the Marfan-craniosynostosis/mental Retardation Disorders Revisited	16596670	Craniosynostosis	SSCP or DHPLC analysis	Blood	Whole blood	TGFBR1	Homo sapiens
Variants in GLI3 Cause Greig Cephalopolysyndactyly Syndrome	31573334	Craniosynostosis	Sanger sequencing	Blood	Peripheral blood	GLI3	Homo sapiens
Carpenter Syndrome: Extended RAB23 Mutation Spectrum and Analysis of Nonsense-Mediated mRNA Decay	21412941	Craniosynostosis	Quantification of NMD by pyrosequencing	Blood	Peripheral blood	RAB23	Homo sapiens
Clinical and Molecular Genetic Characterization of a Male Patient With Sensenbrenner Syndrome (Cranioectodermal Dysplasia) and Biallelic WDR35 Mutations	29134781	Craniosynostosis	Molecular Genetic Analysis	Blood	Peripheral blood	WDR35	Homo sapiens
Loss-of-function and Gain-Of-Function Mutations in PPP3CA Cause Two Distinct Disorders	29432562	Craniosynostosis	Whole exome sequencing	Blood	Whole blood	PPP3CA	Homo sapiens
A Syndrome of Altered Cardiovascular, Craniofacial, Neurocognitive and Skeletal Development Caused by Mutations in TGFBR1 or TGFBR2	15731757	Craniosynostosis	Western-blot analysis	Others	Others	TGFBR1	Homo sapiens
A Syndrome of Altered Cardiovascular, Craniofacial, Neurocognitive and Skeletal Development Caused by Mutations in TGFBR1 or TGFBR3	15731757	Craniosynostosis	Western-blot analysis	Others	Others	TGFBR2	Homo sapiens
Cole-Carpenter syndrome-1 With a De Novo Heterozygous Deletion in the P4HB Gene in a Chinese Girl: A Case Report	29384951	Craniosynostosis	Whole exome sequencing	Blood	Peripheral blood	P4HB	Homo sapiens
De Novo Mutations in SLC25A24 Cause a Craniosynostosis Syndrome With Hypertrichosis, Progeroid Appearance, and Mitochondrial Dysfunction	29100093	Craniosynostosis	Exome or whole-genome sequencing	Blood	Peripheral blood	SLC25A24	Homo sapiens
Mutations in Multidomain Protein MEGF8 Identify a Carpenter Syndrome Subtype Associated With Defective Lateralization	23063620	Craniosynostosis	SNP genotyping by SNP array	Blood	Whole blood	MEGF8	Homo sapiens
Mutations in CDC45, Encoding an Essential Component of the Pre-initiation Complex, Cause Meier-Gorlin Syndrome and Craniosynostosis	27374770	Craniosynostosis	Whole-Genome and Exome Sequencing	Others	Others	CDC45	Homo sapiens
X-linked Hypophosphatemic Rickets and Craniosynostosis	19242361	Craniosynostosis	Bidirectional sequencing of polymerase chain reaction-amplified genomic DNA	Others	Others	FGF23	Homo sapiens
X-linked Hypophosphatemic Rickets and Craniosynostosis	19242361	Craniosynostosis	Bidirectional sequencing of polymerase chain reaction-amplified genomic DNA	Others	Others	PHEX	Homo sapiens
Accelerated Skeletal Maturation in Disorders of Retinoic Acid Metabolism: A Case Report and Focused Review of the Literature	27589347	Craniosynostosis	High-resolution genome-wide DNA microarray	Blood	Whole blood	CYP26B1	Homo sapiens
COLEC10 Is Mutated in 3MC Patients and Regulates Early Craniofacial Development	28301481	Craniosynostosis	Whole exome sequencing	Blood	Whole blood	COLEC10	Homo sapiens
Expanding the SPECC1L Mutation Phenotypic Spectrum to Include Teebi Hypertelorism Syndrome	26111080	Craniosynostosis	SNP microarray, negative MID1 sequencing	Blood	Whole blood	SPECC1L	Homo sapiens
Japanese Patient With Cole-carpenter Syndrome With Compound Heterozygous Variants of SEC24D	30462379	Craniosynostosis	Whole exome sequencing	Blood	Whole blood	SEC24D	Homo sapiens
Heterozygous Mutations of FREM1 Are Associated With an Increased Risk of Isolated Metopic Craniosynostosis in Humans and Mice	21931569	Craniosynostosis	Double strand direct sequencing	Blood	Whole blood	FREM1	Homo sapiens，Mus musculus
Increased FGF8 Signaling Promotes Chondrogenic Rather Than Osteogenic Development in the Embryonic Skull	29752281	Craniosynostosis	RNA-seq	Bone and cartilage	Others	FGF8	Mus musculus
An Autosomal Dominant High Bone Mass Phenotype in Association With Craniosynostosis in an Extended Family Is Caused by an LRP5 Missense Mutation	15940380	Craniosynostosis	Double strand direct sequencing	Blood	Peripheral blood	LRP5	Homo sapiens
Phenotype Delineation of ZNF462 Related Syndrome	31361404	Craniosynostosis	Double strand direct sequencing	Blood	Peripheral blood	ZNF462	Homo sapiens
Duplication of 10q24 Locus: Broadening the Clinical and Radiological Spectrum	30622331	Upper and Lower Limb Reduction Defects	Array CGH	Blood	Peripheral blood	SHFM3	Homo sapiens
Isolated Terminal Limb Reduction Defects: Extending the Clinical Spectrum of Adams-Oliver Syndrome and ARHGAP31 Mutations	24668619	Craniosynostosis	Sanger sequencing	Blood	Peripheral blood	ARHGAP31	Homo sapiens
Periventricular Nodular Heterotopia and Transverse Limb Reduction Defect in a Woman With Interstitial 11q24 Deletion in the Jacobsen Syndrome Region	24311471	Upper and Lower Limb Reduction Defects	Sanger sequencing,Genomic microarray	Blood	Peripheral blood	FLNA	Homo sapiens
Severe Ipsilateral Musculoskeletal Involvement in a Cornelia De Lange Patient With a Novel NIPBL Mutation	24874887	Upper and Lower Limb Reduction Defects	Exome sequencing, Sanger sequencing, Array comparative genomic hybridization	Epithelial tissue,Blood	Oral mucosa epithelial cells,Peripheral blood	NIPBL	Homo sapiens
Phenotypic Overlap of Roberts and Baller-Gerold Syndromes in Two Patients With Craniosynostosis, Limb Reductions, and ESCO2 Mutations	31192177	Upper and Lower Limb Reduction Defects	Whole exome sequencing，Sanger sequencing	Not mentioned	Not mentioned	ESCO2	Homo sapiens
Upper Limb Phocomelia: A Prenatal Case of Thrombocytopenia-Absent Radius (TAR) Syndrome Illustrating the Importance of Chromosomal Microarray in Limb Reduction Defects	32127157	Upper and Lower Limb Reduction Defects	Array-CGH	Liver	Others	RBM8A	Homo sapiens
